# Supplementary material for: N,N′-Bis[(E)-(2-chloro-8-methyl­quinolin-3-yl)methyl­idene]ethane-1,2-diamine
Source: Acta Crystallogr Sect E Struct Rep Online. 2010 Nov 10;66(Pt 12):o3123. doi: 10.1107/S160053681004540X (PMC3011719; doi:10.1107/S160053681004540X)
Supplement: Supplementary file 2 [file e-66-o3123-Isup2.hkl]

# 
# h,k,l, Fc-squared, Fo-squared, sigma(Fo-squared) and status flag 
# 
data_I
_shelx_title '  P21/c' 
_shelx_refln_list_code          4 
_shelx_F_calc_maximum      123.50 
_exptl_crystal_F_000       452.00 
_reflns_d_resolution_high  0.7697 
 
loop_ 
 _symmetry_equiv_pos_as_xyz 
 'x, y, z' 
 '-x, y+1/2, -z+1/2' 
 '-x, -y, -z' 
 'x, -y-1/2, z-1/2' 
 
_cell_length_a    18.3630 
_cell_length_b     3.9494 
_cell_length_c    14.1726 
_cell_angle_alpha  90.000 
_cell_angle_beta   99.056 
_cell_angle_gamma  90.000 
 
_shelx_F_squared_multiplier     1.000 
 
loop_ 
 _refln_index_h 
 _refln_index_k 
 _refln_index_l 
 _refln_F_squared_calc 
 _refln_F_squared_meas 
 _refln_F_squared_sigma 
 _refln_observed_status 
   2   0   0     6431.07     5450.44    174.38 o 
   3   0   0        3.72        3.84      1.41 o 
   4   0   0     2629.07     2364.50     80.33 o 
   5   0   0     4366.24     3980.85    105.23 o 
   6   0   0      111.25       87.51      7.59 o 
   7   0   0     1672.57     1560.59     43.51 o 
   8   0   0     1185.36     1134.09     32.94 o 
   9   0   0     1798.12     1661.03     52.93 o 
  10   0   0     2244.28     2486.56     68.92 o 
  11   0   0      258.43      239.04     10.90 o 
  12   0   0     1259.25     1134.94     34.88 o 
  13   0   0      821.35      832.68     27.50 o 
  14   0   0       17.21       27.81      5.97 o 
  15   0   0       25.97       43.82      9.61 o 
  16   0   0      470.97      493.98     26.50 o 
  17   0   0       43.11       46.12     10.51 o 
  18   0   0     1398.41     1498.77     82.71 o 
  19   0   0      456.48      557.75     30.52 o 
  20   0   0      392.37      407.64     27.30 o 
  21   0   0      378.20      465.85     34.34 o 
  22   0   0        3.09       15.22     10.11 o 
  23   0   0       11.45        3.91     15.15 o 
   1   1   0      418.49      492.14     19.82 o 
   2   1   0     7214.82     7204.12    144.85 o 
   3   1   0     9726.28     9442.25    211.53 o 
   4   1   0     3495.98     3435.28     69.83 o 
   5   1   0      228.47      219.36     10.92 o 
   6   1   0      489.16      502.99     14.94 o 
   7   1   0      124.47      159.42      7.42 o 
   8   1   0       36.90       69.42      3.98 o 
   9   1   0       14.90       12.12      2.50 o 
  10   1   0      379.94      351.00      9.78 o 
  11   1   0      666.58      647.97     15.53 o 
  12   1   0       12.70       13.08      3.02 o 
  13   1   0      580.89      592.74     19.16 o 
  14   1   0      198.60      207.80     16.91 o 
  15   1   0        2.14       -3.33      3.72 o 
  16   1   0      246.97      250.10     19.90 o 
  17   1   0        0.48        2.99      5.00 o 
  18   1   0      141.80      126.14     16.17 o 
  19   1   0        0.08        0.51      6.33 o 
  20   1   0      132.33      165.46     19.69 o 
  21   1   0       73.02       59.42     13.79 o 
  22   1   0       56.36       82.05     16.26 o 
  23   1   0      129.94      151.72     20.49 o 
   0   2   0      494.69      504.82     17.31 o 
   1   2   0      179.34      201.38      7.92 o 
   2   2   0        0.33       17.61      2.96 o 
   3   2   0     1746.86     1681.34     33.80 o 
   4   2   0      465.19      554.28     23.33 o 
   5   2   0    10551.36    10776.77    217.99 o 
   6   2   0      367.78      337.71     11.71 o 
   7   2   0       32.65       37.97      5.78 o 
   8   2   0      110.30      120.71      6.56 o 
   9   2   0      214.10      198.04      7.52 o 
  10   2   0       20.56       26.89      4.28 o 
  11   2   0      111.94      114.18      7.17 o 
  12   2   0       83.76       84.97      7.94 o 
  13   2   0      191.92      198.72     12.43 o 
  14   2   0       23.86       28.93      6.12 o 
  15   2   0       21.06        2.83      5.68 o 
  16   2   0       64.30       55.96     11.03 o 
  17   2   0        8.86        2.48      7.32 o 
  18   2   0      122.39      152.65     14.51 o 
  19   2   0       63.68       66.02     22.07 o 
  20   2   0       11.58        5.44     10.13 o 
  21   2   0       27.22       34.00     18.62 o 
   1   3   0      783.24      803.58     21.18 o 
   2   3   0       22.73       41.39      4.37 o 
   3   3   0       29.14       40.37      4.33 o 
   4   3   0      575.18      528.68     20.73 o 
   5   3   0      394.74      371.70     14.70 o 
   6   3   0      251.37      194.54     20.73 o 
   7   3   0      788.72      767.74     23.87 o 
   8   3   0     3270.75     3129.06     69.13 o 
   9   3   0       49.42       47.29      5.96 o 
  10   3   0      283.25      278.27     14.82 o 
  11   3   0      324.96      291.89     41.96 o 
  12   3   0       10.62        9.34      6.53 o 
  13   3   0      618.20      580.05     25.32 o 
  14   3   0       39.86       45.80      9.34 o 
  15   3   0       22.69       28.66      8.27 o 
  16   3   0      317.24      281.43     20.27 o 
  17   3   0       76.48       78.45     11.98 o 
  18   3   0       52.39       42.12     10.34 o 
  19   3   0        8.94       23.94      9.25 o 
   0   4   0      269.38      291.86     59.67 o 
   1   4   0       10.49       18.21      7.71 o 
   2   4   0       14.30        9.22      5.00 o 
   3   4   0       51.52       67.73      9.80 o 
   4   4   0       17.24       15.67      5.84 o 
   5   4   0       47.08       89.00     25.56 o 
   6   4   0      401.54      369.74     17.64 o 
   7   4   0      108.67      113.52     16.78 o 
   8   4   0       12.43       14.18      9.91 o 
   9   4   0       16.25        9.82      7.16 o 
  10   4   0      248.93      262.58     19.78 o 
  11   4   0        0.30        7.90      7.60 o 
  12   4   0      366.20      365.00     23.92 o 
  13   4   0        7.43       15.75      8.15 o 
  14   4   0        6.22       12.47      8.14 o 
   1   5   0       29.57       35.14     13.01 o 
   2   5   0       46.62       52.25     14.49 o 
   3   5   0      242.49      255.77     26.11 o 
   4   5   0        6.71       22.97     12.76 o 
   5   5   0       54.61       67.17     16.05 o 
 -23   1   1       67.29       76.16     15.70 o 
 -22   1   1       46.13       61.58     18.31 o 
 -21   1   1        3.49        8.02      9.69 o 
 -20   1   1      120.82      113.46     15.89 o 
 -19   1   1       13.35        8.05      7.62 o 
 -18   1   1      333.17      377.71     21.86 o 
 -17   1   1      410.96      422.89     21.19 o 
 -16   1   1      116.30      101.54      8.05 o 
 -15   1   1      175.35      177.59     11.00 o 
 -14   1   1      335.54      320.27     12.22 o 
 -13   1   1      320.96      336.67     13.22 o 
 -12   1   1      208.57      202.93     10.26 o 
 -11   1   1      737.20      683.52     20.45 o 
 -10   1   1      207.85      213.13     10.71 o 
  -9   1   1      322.22      266.25     10.59 o 
  -8   1   1       88.64      121.29      4.91 o 
  -7   1   1      276.78      274.67      7.99 o 
  -6   1   1     1434.88     1352.76     26.83 o 
  -5   1   1      958.48      877.63     17.88 o 
  -4   1   1      401.03      375.97      9.83 o 
  -3   1   1     7869.37     7854.66    243.00 o 
  -2   1   1     9291.82     9077.25    223.44 o 
  -1   1   1      768.79      845.69     20.92 o 
   0   1   1     2203.62     2084.80     56.01 o 
   1   1   1     2619.13     2440.49     75.30 o 
   2   1   1    15251.18    14877.57    273.27 o 
   3   1   1     3916.77     3842.60     78.57 o 
   4   1   1     2616.41     2469.14     89.57 o 
   5   1   1        4.82        6.53      2.87 o 
   6   1   1     1160.83     1096.23     22.49 o 
   7   1   1     6471.92     6495.06    121.60 o 
   8   1   1        2.18        4.19      2.04 o 
   9   1   1      132.21      130.28      5.88 o 
  10   1   1      624.81      510.94     12.91 o 
  11   1   1       57.63       67.11      4.86 o 
  12   1   1     1452.91     1509.22     31.88 o 
  13   1   1      202.76      192.75      8.59 o 
  14   1   1       49.17       55.08      6.67 o 
  15   1   1       25.93       17.16      6.10 o 
  16   1   1      169.42      193.09     10.83 o 
  17   1   1      374.76      347.64     14.33 o 
  18   1   1      126.74      151.38     17.92 o 
  19   1   1      524.02      550.21     31.47 o 
  20   1   1      144.45      163.61     39.44 o 
  21   1   1        0.17       -1.03      8.51 o 
  22   1   1      492.44      594.28     35.19 o 
 -21   2   1        6.20        7.47     10.73 o 
 -20   2   1       42.57       41.27     12.36 o 
 -19   2   1       77.46       69.47     17.03 o 
 -18   2   1       75.24       97.01     11.99 o 
 -17   2   1       21.60       28.21      7.07 o 
 -16   2   1       20.69       24.79      6.60 o 
 -15   2   1       97.97      100.65      9.39 o 
 -14   2   1       23.21       23.46      5.69 o 
 -13   2   1      346.03      357.45     15.02 o 
 -12   2   1      239.52      253.47     13.45 o 
 -11   2   1        0.06       -2.92      4.29 o 
 -10   2   1      576.63      562.49     15.98 o 
  -9   2   1      161.54      144.54      9.25 o 
  -8   2   1       12.25        8.85      3.53 o 
  -7   2   1       82.45       72.48      6.27 o 
  -6   2   1     2449.90     2247.95     74.86 o 
  -5   2   1       61.75       51.24      4.47 o 
  -4   2   1     2954.59     2842.40     55.00 o 
  -3   2   1      431.92      433.57     10.93 o 
  -2   2   1      141.23      133.87      5.69 o 
  -1   2   1      899.65      836.08     18.26 o 
   0   2   1       48.07       61.98      5.26 o 
   1   2   1      103.33      148.42     10.16 o 
   2   2   1     1281.44     1178.72     29.83 o 
   3   2   1      391.19      334.83     15.02 o 
   4   2   1        5.07       10.51      4.28 o 
   5   2   1        1.09        3.83      4.61 o 
   6   2   1     1657.22     1522.50     31.30 o 
   7   2   1       44.47       46.01      4.65 o 
   8   2   1     1011.26      969.85     26.78 o 
   9   2   1      388.67      344.44     10.22 o 
  10   2   1       27.29       35.22      5.37 o 
  11   2   1      282.69      288.15     12.30 o 
  12   2   1      218.78      196.88     11.93 o 
  13   2   1      157.87      134.12     12.23 o 
  14   2   1     1356.63     1206.92     40.88 o 
  15   2   1      959.00      913.19     40.48 o 
  16   2   1      382.48      386.87     26.06 o 
  17   2   1       66.12       68.25     10.24 o 
  18   2   1       70.72       82.99     11.35 o 
  19   2   1       13.71       22.35      8.01 o 
  20   2   1      180.00      169.51     26.82 o 
  21   2   1       82.58      105.69     17.10 o 
 -19   3   1        5.46        0.56      7.52 o 
 -18   3   1        7.03        0.84      7.24 o 
 -17   3   1       16.27       14.79      7.93 o 
 -16   3   1        0.06       -8.47      5.65 o 
 -15   3   1        5.35       -9.74      6.78 o 
 -14   3   1        2.65       -1.06      5.68 o 
 -13   3   1       11.04        7.12      6.51 o 
 -12   3   1        0.18        5.08      5.12 o 
 -11   3   1       41.42       37.13     14.31 o 
 -10   3   1      210.15      180.98     25.52 o 
  -9   3   1        0.08       -6.04      4.03 o 
  -8   3   1      697.37      685.71     22.26 o 
  -7   3   1      425.66      428.06     16.02 o 
  -6   3   1      148.12      142.62      9.86 o 
  -5   3   1       47.84       42.66      5.52 o 
  -4   3   1        1.48       -1.46      3.58 o 
  -3   3   1       95.47      114.16      9.00 o 
  -2   3   1       10.41       12.63      4.31 o 
  -1   3   1        0.88       -1.88      3.34 o 
   0   3   1       24.79       26.05      4.40 o 
   1   3   1        0.00       10.99      3.75 o 
   2   3   1      496.25      514.63     18.37 o 
   3   3   1      183.37      210.80     13.30 o 
   4   3   1       96.18       82.05      6.14 o 
   5   3   1        2.43       -1.69      3.60 o 
   6   3   1       53.22       43.46      5.60 o 
   7   3   1      665.00      690.79     19.93 o 
   8   3   1       86.58       79.85      7.14 o 
   9   3   1      281.98      260.80     13.74 o 
  10   3   1      319.49      312.03     15.39 o 
  11   3   1        2.80        4.80      5.95 o 
  12   3   1      151.98      110.16     18.59 o 
  13   3   1       10.78        7.43      7.19 o 
  14   3   1       30.53       36.43      8.71 o 
  15   3   1        3.53       16.44      7.56 o 
  16   3   1        5.13        6.28      7.12 o 
  17   3   1       33.98       39.65      9.80 o 
  18   3   1       10.50       15.33      8.41 o 
 -14   4   1        9.90        7.46      7.20 o 
 -13   4   1       40.68       36.74      9.60 o 
 -12   4   1        0.14       -1.93      6.85 o 
 -11   4   1      291.68      242.35     24.17 o 
 -10   4   1      163.01      188.30     20.07 o 
  -9   4   1      674.58      602.97     26.80 o 
  -8   4   1       19.14       31.82      9.87 o 
  -7   4   1      261.45      282.79     28.03 o 
  -6   4   1      182.73      202.06     46.72 o 
  -5   4   1       63.36       67.86     13.05 o 
  -4   4   1       35.36       40.41      6.07 o 
  -3   4   1      145.85      154.79     10.43 o 
  -2   4   1        4.11       22.73      5.17 o 
  -1   4   1      506.14      587.21     32.21 o 
   0   4   1        6.29       33.75      7.98 o 
   1   4   1       32.53       55.33      9.08 o 
   2   4   1      244.58      260.55     22.10 o 
   3   4   1      133.54      157.21     16.13 o 
   4   4   1        0.13        3.14      4.64 o 
   5   4   1       20.38       23.68      8.05 o 
   6   4   1      213.12      198.28     21.74 o 
   7   4   1        0.03        0.26      5.15 o 
   8   4   1        3.32       -0.92      5.23 o 
   9   4   1      800.39      746.47     42.48 o 
  10   4   1      360.12      385.15     25.29 o 
  11   4   1     1017.83      941.37     41.91 o 
  12   4   1       43.28       49.11     10.05 o 
  13   4   1       26.81       37.41      9.71 o 
  14   4   1      131.49      121.92     14.65 o 
  -5   5   1      267.45      365.98     31.25 o 
  -4   5   1       15.40       25.81      9.93 o 
  -3   5   1       81.85       95.64     16.94 o 
  -2   5   1        1.43       12.97      9.31 o 
  -1   5   1       30.06       32.55     10.31 o 
   0   5   1       49.75       48.26     10.75 o 
   1   5   1      145.84      176.05     17.67 o 
   2   5   1        2.87       17.30      9.03 o 
   3   5   1        5.42       -6.43      9.47 o 
   4   5   1        7.44       15.95      8.86 o 
 -23   0   2       68.06      115.68     27.25 o 
 -22   0   2      153.66      226.44     34.24 o 
 -21   0   2        8.86        0.86      8.66 o 
 -20   0   2      141.43      173.80     23.03 o 
 -19   0   2      193.86      227.40     20.84 o 
 -18   0   2      119.42      140.59     22.97 o 
 -17   0   2      527.20      527.32     28.43 o 
 -16   0   2      316.09      326.05     22.14 o 
 -15   0   2      115.54      108.56     13.40 o 
 -14   0   2       69.45       59.16     10.28 o 
 -13   0   2        9.01        8.29      3.79 o 
 -12   0   2      461.31      458.32     16.81 o 
 -11   0   2     1218.18     1177.31     35.09 o 
 -10   0   2      634.23      536.72     21.61 o 
  -9   0   2      107.82      109.27      6.55 o 
  -8   0   2     2778.04     2623.62     85.27 o 
  -7   0   2     1989.02     1979.26     65.83 o 
  -6   0   2      259.56      242.30     12.13 o 
  -5   0   2     1438.56     1313.54     36.09 o 
  -4   0   2     6603.02     6182.69    175.59 o 
  -3   0   2     2772.23     2786.70     76.21 o 
  -2   0   2     1711.72     1877.27     63.31 o 
  -1   0   2     5145.91     6441.27    168.02 o 
   0   0   2     3447.18     4509.99    118.46 o 
   1   0   2      198.64      225.52      7.49 o 
   2   0   2     7760.22     8263.31    575.66 o 
   3   0   2      327.16      286.34     18.96 o 
   4   0   2     2585.00     2443.73     86.24 o 
   5   0   2     2252.90     2060.29     95.90 o 
   6   0   2      124.65      107.18      6.53 o 
   7   0   2      239.09      226.16     12.88 o 
   8   0   2     3485.65     3269.91     88.85 o 
   9   0   2     3220.88     3477.81     94.58 o 
  10   0   2     1425.37     1424.31     41.93 o 
  11   0   2     1671.30     1552.33     45.74 o 
  12   0   2      268.50      306.78     13.85 o 
  13   0   2      802.62      790.41     26.94 o 
  14   0   2      436.53      426.22     18.22 o 
  15   0   2      312.99      302.88     16.90 o 
  16   0   2       81.79       85.41      9.26 o 
  17   0   2      266.07      282.51     22.04 o 
  18   0   2       75.39       87.39     18.85 o 
  19   0   2      237.55      218.96     42.84 o 
  20   0   2      632.97      686.00     89.89 o 
  21   0   2      134.71      149.03     25.41 o 
  22   0   2      277.34      329.64     39.87 o 
  23   0   2       28.57       46.53     18.97 o 
 -23   1   2       36.32       35.39     21.59 o 
 -22   1   2       81.22       74.04     14.33 o 
 -21   1   2       32.15       37.77     10.35 o 
 -20   1   2        6.28       -6.15      7.10 o 
 -19   1   2        1.69        0.02      7.18 o 
 -18   1   2       91.63       93.57     11.86 o 
 -17   1   2      100.54      109.60     12.41 o 
 -16   1   2        0.40       -4.81      4.48 o 
 -15   1   2       62.45       73.62      6.84 o 
 -14   1   2        0.13       -4.96      3.31 o 
 -13   1   2       13.40       16.74      4.34 o 
 -12   1   2        0.07       -3.58      3.08 o 
 -11   1   2       37.14       51.20      4.76 o 
 -10   1   2      822.39      759.92     19.29 o 
  -9   1   2      564.66      577.25     17.33 o 
  -8   1   2       80.55       86.80      4.93 o 
  -7   1   2       84.91       85.54      4.60 o 
  -6   1   2     1834.74     1681.68     36.59 o 
  -5   1   2     1290.21     1253.04     35.99 o 
  -4   1   2      893.27      874.14     52.48 o 
  -3   1   2      422.59      388.19     11.02 o 
  -2   1   2     2417.05     2356.58     54.10 o 
  -1   1   2      148.07      149.87      5.65 o 
   0   1   2       76.08       84.09      3.61 o 
   1   1   2     1870.91     1895.24     40.19 o 
   2   1   2     1814.98     1692.72     32.92 o 
   3   1   2      216.70      243.51      7.16 o 
   4   1   2      716.34      658.42     14.31 o 
   5   1   2       19.00       23.33      2.42 o 
   6   1   2     2599.93     2491.35     53.10 o 
   7   1   2      505.41      508.66     12.30 o 
   8   1   2      446.83      455.97     11.57 o 
   9   1   2      131.89      113.43      5.76 o 
  10   1   2       25.60       27.40      4.06 o 
  11   1   2      153.64      159.57      8.44 o 
  12   1   2       22.51       21.45      3.76 o 
  13   1   2      562.65      540.27     14.62 o 
  14   1   2       74.80       79.36      6.13 o 
  15   1   2      316.19      340.55     14.29 o 
  16   1   2      441.46      403.44     18.58 o 
  17   1   2       40.52       33.90      8.07 o 
  18   1   2      131.00      125.86     10.78 o 
  19   1   2        0.95       -7.00      7.89 o 
  20   1   2       13.60        8.41      9.21 o 
  21   1   2        0.04        1.41      8.99 o 
  22   1   2       12.24       15.84     11.39 o 
 -21   2   2       49.84       46.69     13.57 o 
 -20   2   2        0.42       -3.10      8.16 o 
 -19   2   2        1.41       -7.06      7.18 o 
 -18   2   2       13.58       13.97      6.48 o 
 -17   2   2      140.86      164.37     12.60 o 
 -16   2   2       79.20      105.28     11.81 o 
 -15   2   2       18.80       22.66      5.98 o 
 -14   2   2      233.99      224.20     21.19 o 
 -13   2   2      107.88       97.35     10.36 o 
 -12   2   2        2.26        2.85      4.29 o 
 -11   2   2      138.76      141.47      9.83 o 
 -10   2   2      184.88      157.94     12.12 o 
  -9   2   2      182.01      180.17      8.39 o 
  -8   2   2       36.26       34.05      4.08 o 
  -7   2   2      266.14      262.48     10.11 o 
  -6   2   2      752.01      710.89     20.35 o 
  -5   2   2       41.23       61.11      5.32 o 
  -4   2   2        2.17       -0.41      1.76 o 
  -3   2   2        1.64       -0.85      1.91 o 
  -2   2   2      842.99      795.73     17.62 o 
  -1   2   2      393.47      393.94     11.34 o 
   0   2   2      135.34      149.75     16.97 o 
   1   2   2      254.64      268.94      8.05 o 
   2   2   2      435.23      410.85     10.74 o 
   3   2   2      666.05      682.03     15.83 o 
   4   2   2     1324.08     1493.82     30.77 o 
   5   2   2     1112.81     1079.82     23.31 o 
   6   2   2      412.10      406.67     11.17 o 
   7   2   2      952.85      955.49     24.43 o 
   8   2   2      206.99      207.68      7.99 o 
   9   2   2        5.99        1.92      2.17 o 
  10   2   2       47.38       52.52      4.67 o 
  11   2   2       85.84       86.42      7.07 o 
  12   2   2       41.35       44.34      6.19 o 
  13   2   2        8.99       16.04      6.10 o 
  14   2   2       38.22       68.35     11.80 o 
  15   2   2       49.62       41.76      8.06 o 
  16   2   2       69.17       81.19     11.04 o 
  17   2   2       19.53       24.56      7.49 o 
  18   2   2       13.85       13.57      7.11 o 
  19   2   2       10.59        9.73      7.19 o 
  20   2   2      268.73      276.45     26.28 o 
  21   2   2       28.95       22.41     11.65 o 
 -19   3   2       91.72      122.60     14.63 o 
 -18   3   2      156.08      163.23     15.98 o 
 -17   3   2       14.63       15.23      7.72 o 
 -16   3   2      142.52      158.39     14.77 o 
 -15   3   2      203.82      230.85     24.87 o 
 -14   3   2       52.30       50.08      7.81 o 
 -13   3   2       50.22       75.28     10.86 o 
 -12   3   2      372.71      391.42     19.13 o 
 -11   3   2      200.20      212.49     13.35 o 
 -10   3   2       34.04       40.08      9.75 o 
  -9   3   2        0.70       -4.80      3.20 o 
  -8   3   2      127.87      125.95      9.07 o 
  -7   3   2      100.95       99.80      8.77 o 
  -6   3   2      189.85      177.27     10.81 o 
  -5   3   2        1.77        0.70      3.65 o 
  -4   3   2      501.58      498.92     15.66 o 
  -3   3   2      921.01      888.77     23.52 o 
  -2   3   2       78.29       81.38      8.73 o 
  -1   3   2       74.73      103.09      7.54 o 
   0   3   2      740.43      725.65     24.70 o 
   1   3   2     1016.49     1058.48     24.15 o 
   2   3   2       56.00       78.78      6.95 o 
   3   3   2      759.41      710.49     23.46 o 
   4   3   2      346.31      325.44     10.69 o 
   5   3   2       32.40       38.33      5.38 o 
   6   3   2        0.18       -4.47      3.72 o 
   7   3   2        0.21       -7.57      5.15 o 
   8   3   2       35.22       30.23      6.06 o 
   9   3   2      656.31      614.35     21.01 o 
  10   3   2      341.55      322.45     15.87 o 
  11   3   2      118.02       93.53     11.19 o 
  12   3   2      159.40      127.07     12.71 o 
  13   3   2      337.39      295.09     20.03 o 
  14   3   2      124.58      143.00     14.58 o 
  15   3   2       63.85       65.69     11.81 o 
  16   3   2      328.04      309.27     21.58 o 
  17   3   2        0.31        2.61      7.54 o 
  18   3   2      335.72      311.87     22.67 o 
 -14   4   2       84.53       77.79     12.01 o 
 -13   4   2       14.53       15.51      7.70 o 
 -12   4   2       37.99       40.20      9.54 o 
 -11   4   2        1.10        5.55      6.79 o 
 -10   4   2      368.27      353.01     27.92 o 
  -9   4   2      142.26      148.87     18.48 o 
  -8   4   2       10.33       12.05     12.37 o 
  -7   4   2        0.02       -5.50      5.20 o 
  -6   4   2       86.86       71.77     13.33 o 
  -5   4   2       62.00       64.88      8.40 o 
  -4   4   2       15.87       16.64      6.26 o 
  -3   4   2        0.01       12.87      4.93 o 
  -2   4   2      311.19      341.26     14.90 o 
  -1   4   2      337.68      414.40     20.56 o 
   0   4   2       65.86       99.12      9.79 o 
   1   4   2      199.26      205.03     13.66 o 
   2   4   2       31.37       45.04      7.35 o 
   3   4   2       87.82       85.30     11.00 o 
   4   4   2        0.02       -1.13      4.91 o 
   5   4   2        5.13        1.42      4.14 o 
   6   4   2       22.37       25.10      9.20 o 
   7   4   2        0.18        2.45      5.54 o 
   8   4   2      119.69      114.68     11.12 o 
   9   4   2        0.03        1.77      6.51 o 
  10   4   2       79.02       78.21     14.00 o 
  11   4   2        9.03        7.59      7.72 o 
  12   4   2       33.82       42.93      9.92 o 
  13   4   2       13.70       29.90      9.41 o 
  14   4   2       38.52       49.58     16.59 o 
  -5   5   2       12.02       20.25     17.31 o 
  -4   5   2       99.58      114.15     24.58 o 
  -3   5   2        6.93       22.71      8.35 o 
  -2   5   2      110.24      105.50     14.15 o 
  -1   5   2        0.01       -2.40     11.84 o 
   0   5   2        0.67        2.91      8.21 o 
   1   5   2       32.57       41.06     17.73 o 
   2   5   2       19.83       12.74      9.05 o 
   3   5   2       11.68        8.77      8.39 o 
   4   5   2        6.48        7.64      8.77 o 
 -23   1   3      128.14      155.08     17.07 o 
 -22   1   3      193.47      256.35     21.10 o 
 -21   1   3      274.33      328.91     23.06 o 
 -20   1   3        6.69       13.25      9.46 o 
 -19   1   3      566.65      640.83     28.69 o 
 -18   1   3        5.39        8.66      9.52 o 
 -17   1   3       34.27       36.66      8.52 o 
 -16   1   3     1112.83     1061.73     38.28 o 
 -15   1   3      377.36      385.18     15.25 o 
 -14   1   3      718.69      719.61     22.24 o 
 -13   1   3       16.83       15.92      3.90 o 
 -12   1   3      117.47      119.10      7.15 o 
 -11   1   3      189.65      218.22     10.59 o 
 -10   1   3     1550.39     1420.28     32.74 o 
  -9   1   3      198.46      198.39      7.64 o 
  -8   1   3       53.95       52.09      3.93 o 
  -7   1   3      910.12      808.20     22.31 o 
  -6   1   3       55.02       48.05      2.90 o 
  -5   1   3      572.77      558.92     12.32 o 
  -4   1   3      636.91      574.55     12.49 o 
  -3   1   3     1521.42     1399.32     29.87 o 
  -2   1   3      127.21      134.62      4.87 o 
  -1   1   3      431.26      425.17     10.67 o 
   0   1   3      168.67      166.18      5.93 o 
   1   1   3       24.56       30.42      2.41 o 
   2   1   3     2025.04     1891.01     40.42 o 
   3   1   3      820.11      734.94     17.62 o 
   4   1   3        0.07       -1.12      2.39 o 
   5   1   3      246.10      197.40      6.29 o 
   6   1   3      229.00      189.77      6.95 o 
   7   1   3        3.48        8.52      2.28 o 
   8   1   3      289.02      243.61      7.78 o 
   9   1   3      831.30      774.00     22.66 o 
  10   1   3       27.27       26.42      3.83 o 
  11   1   3      264.80      245.44      9.19 o 
  12   1   3      234.48      249.33      9.91 o 
  13   1   3       67.70       58.91      5.31 o 
  14   1   3      322.75      330.66     12.59 o 
  15   1   3      289.64      308.70     15.74 o 
  16   1   3       30.36       14.66      7.48 o 
  17   1   3        3.08        1.13      4.99 o 
  18   1   3      188.06      205.75     15.66 o 
  19   1   3       59.01       54.06     12.78 o 
  20   1   3      136.66      145.54     18.46 o 
  21   1   3       20.06       30.36     12.43 o 
  22   1   3      119.24      140.13     28.09 o 
 -21   2   3       22.27        9.49     10.17 o 
 -20   2   3      209.49      279.83     21.70 o 
 -19   2   3       13.69       15.36      8.34 o 
 -18   2   3      190.68      209.95     17.55 o 
 -17   2   3       52.60       49.76      8.03 o 
 -16   2   3        5.23       16.13      5.84 o 
 -15   2   3      139.19      158.66     13.33 o 
 -14   2   3      410.20      388.22     16.26 o 
 -13   2   3      215.21      222.16     12.95 o 
 -12   2   3      534.89      505.94     21.89 o 
 -11   2   3      705.92      662.97     21.90 o 
 -10   2   3      114.31      106.56      8.61 o 
  -9   2   3      172.90      154.49      7.75 o 
  -8   2   3      635.23      564.81     17.34 o 
  -7   2   3      184.67      167.66      7.91 o 
  -6   2   3      156.34      130.57      7.01 o 
  -5   2   3      163.98      146.76      7.91 o 
  -4   2   3       42.36       40.07      3.24 o 
  -3   2   3      634.90      589.26     13.87 o 
  -2   2   3      765.81      725.05     17.78 o 
  -1   2   3       82.67       82.37      4.67 o 
   0   2   3      160.06      149.84      6.22 o 
   1   2   3      365.56      348.24     10.64 o 
   2   2   3        0.44        2.98      2.12 o 
   3   2   3      188.81      170.85      6.88 o 
   4   2   3      862.56      773.78     17.78 o 
   5   2   3      586.08      545.13     13.65 o 
   6   2   3       76.18       79.92      5.00 o 
   7   2   3      505.18      429.96     11.87 o 
   8   2   3        4.06        9.97      2.93 o 
   9   2   3      173.04      173.21      9.11 o 
  10   2   3      416.30      398.54     15.03 o 
  11   2   3      321.95      293.82     11.93 o 
  12   2   3       51.80       58.27      6.06 o 
  13   2   3        5.79        4.88      5.76 o 
  14   2   3       45.76       46.02      8.63 o 
  15   2   3        3.61        0.94      5.56 o 
  16   2   3      489.06      491.00     23.02 o 
  17   2   3      142.75      184.91     16.20 o 
  18   2   3        2.63        2.88      7.72 o 
  19   2   3      105.14      149.97     15.43 o 
  20   2   3        0.07        0.06     10.63 o 
 -19   3   3       90.80      116.83     24.62 o 
 -18   3   3       24.76       27.47      9.11 o 
 -17   3   3       11.83       23.66      8.76 o 
 -16   3   3        0.04        1.38      6.34 o 
 -15   3   3        0.45       -0.57      6.25 o 
 -14   3   3        6.11       -1.59      5.73 o 
 -13   3   3        0.05        2.57      5.24 o 
 -12   3   3       11.86        9.10      6.33 o 
 -11   3   3      158.97      164.95     14.86 o 
 -10   3   3        7.43        5.51      4.39 o 
  -9   3   3      427.56      411.23     19.28 o 
  -8   3   3        0.60       -2.92      3.76 o 
  -7   3   3       10.10       -1.05      3.95 o 
  -6   3   3        0.50        3.07      3.72 o 
  -5   3   3       47.16       43.27      5.59 o 
  -4   3   3        0.17        1.64      3.64 o 
  -3   3   3        1.36       -0.91      4.06 o 
  -2   3   3        0.00       -1.61      3.39 o 
  -1   3   3        1.82        0.65      3.06 o 
   0   3   3       20.69       23.22      3.83 o 
   1   3   3        0.05       -3.71      2.76 o 
   2   3   3       76.23       74.23      6.07 o 
   3   3   3       21.72       16.93      3.76 o 
   4   3   3       65.71       79.19      5.96 o 
   5   3   3        0.39        0.44      3.65 o 
   6   3   3        5.14        7.23      4.72 o 
   7   3   3        4.72        3.67      4.55 o 
   8   3   3       25.13       24.96      5.80 o 
   9   3   3        0.42       -0.41      4.45 o 
  10   3   3        0.50        3.24      4.85 o 
  11   3   3        3.28       -1.45      5.45 o 
  12   3   3       55.68       38.31      8.94 o 
  13   3   3       10.30        9.91     11.08 o 
  14   3   3       11.22        8.03     11.71 o 
  15   3   3        1.69       -0.47      6.41 o 
  16   3   3       14.32       22.66      8.47 o 
  17   3   3        1.80       17.30      8.50 o 
  18   3   3       57.54       45.79     10.75 o 
 -14   4   3       67.25       77.69     15.33 o 
 -13   4   3        0.71        1.36      4.95 o 
 -12   4   3        9.57       14.29      8.99 o 
 -11   4   3       56.66       69.77     10.23 o 
 -10   4   3        1.37       -1.08      6.64 o 
  -9   4   3       97.10      100.52     11.00 o 
  -8   4   3      373.93      405.52     21.90 o 
  -7   4   3       29.80       21.37      6.85 o 
  -6   4   3      271.98      259.97     15.33 o 
  -5   4   3        1.39       12.76      5.25 o 
  -4   4   3        2.28       -4.82      4.29 o 
  -3   4   3      150.27      169.63     13.75 o 
  -2   4   3      168.61      177.10     12.50 o 
  -1   4   3       52.02       60.24      7.21 o 
   0   4   3        6.27       16.03      5.21 o 
   1   4   3      150.73      162.40     14.61 o 
   2   4   3        4.89       11.92      6.88 o 
   3   4   3      108.10      116.63     14.96 o 
   4   4   3       82.79       91.91     11.28 o 
   5   4   3       57.75       62.74      8.36 o 
   6   4   3        0.58       -4.73      5.05 o 
   7   4   3       43.83       54.03      8.25 o 
   8   4   3        7.80        5.01      5.97 o 
   9   4   3        9.17        2.35      6.50 o 
  10   4   3       49.12       65.91     11.31 o 
  11   4   3      127.34      125.44     14.46 o 
  12   4   3        2.77        8.83      9.05 o 
  13   4   3       12.47        2.70      7.90 o 
  -4   5   3      378.05      384.04     31.27 o 
  -3   5   3      134.02      139.78     29.44 o 
  -2   5   3        9.19       28.92     10.94 o 
  -1   5   3       39.91       60.44     15.37 o 
   0   5   3       43.08       47.57     10.72 o 
   1   5   3        7.24       13.16      8.59 o 
   2   5   3       39.62       47.02     14.47 o 
   3   5   3       75.50       91.69     13.38 o 
 -23   0   4        2.60        9.08     16.78 o 
 -22   0   4        4.96       -3.53     13.84 o 
 -21   0   4      380.27      376.67     44.16 o 
 -20   0   4        3.50       11.66      9.42 o 
 -19   0   4      379.65      409.12     27.08 o 
 -18   0   4      813.60      862.32     40.50 o 
 -17   0   4     1792.98     1879.09     73.06 o 
 -16   0   4     4568.02     4674.18    162.66 o 
 -15   0   4     1718.70     1726.31     66.71 o 
 -14   0   4      182.78      164.46     24.21 o 
 -13   0   4       48.58       51.73      8.71 o 
 -12   0   4     2451.30     2500.05     69.69 o 
 -11   0   4      251.88      258.06     10.99 o 
 -10   0   4       76.14       90.48      9.66 o 
  -9   0   4     2208.58     2188.65     60.42 o 
  -8   0   4      157.03      134.68      7.49 o 
  -7   0   4     2178.66     2326.88     63.41 o 
  -6   0   4      252.05      278.16     17.62 o 
  -5   0   4      209.44      187.96      7.87 o 
  -4   0   4     4119.67     4516.09    143.72 o 
  -3   0   4     3921.90     4530.24    143.06 o 
  -2   0   4       41.30       78.65      8.43 o 
  -1   0   4      450.88      702.76     21.08 o 
   0   0   4     5304.43     6699.02    176.22 o 
   1   0   4     5139.14     5967.94    212.03 o 
   2   0   4      451.98      468.12     19.21 o 
   3   0   4     6504.73     6385.50    188.18 o 
   4   0   4      387.72      311.06     14.10 o 
   5   0   4     1187.61     1143.90     33.43 o 
   6   0   4      972.68      768.48     69.79 o 
   7   0   4      580.89      506.96     20.88 o 
   8   0   4      126.94      121.49     18.49 o 
   9   0   4     1190.59     1049.71     32.48 o 
  10   0   4      596.45      525.47     19.22 o 
  11   0   4        2.06       -1.66      4.74 o 
  12   0   4      219.00      204.86     12.98 o 
  13   0   4       12.50       13.13      5.31 o 
  14   0   4       37.46       46.49      7.24 o 
  15   0   4       28.61       28.77      6.58 o 
  16   0   4        0.62        5.68      5.51 o 
  17   0   4       78.85       71.05     11.66 o 
  18   0   4      480.30      489.06     40.28 o 
  19   0   4      183.87      259.92     34.18 o 
  20   0   4        1.52        8.92     12.28 o 
  21   0   4      145.18      211.22     30.78 o 
  22   0   4      273.19      298.03     38.81 o 
 -23   1   4       36.20       46.59     11.70 o 
 -22   1   4      193.41      219.34     20.06 o 
 -21   1   4       39.88       38.32     10.60 o 
 -20   1   4      566.68      638.90     29.40 o 
 -19   1   4        1.15       -3.23      7.15 o 
 -18   1   4      348.96      392.75     22.61 o 
 -17   1   4        2.99       -5.31      6.18 o 
 -16   1   4        0.50       -0.37      8.41 o 
 -15   1   4      246.09      247.74     12.98 o 
 -14   1   4      388.78      385.52     13.39 o 
 -13   1   4     2356.07     2368.46     53.76 o 
 -12   1   4       25.59       25.68      4.81 o 
 -11   1   4      116.92      111.06      9.97 o 
 -10   1   4       21.21       10.63      3.68 o 
  -9   1   4      183.83      191.34      7.87 o 
  -8   1   4       10.53       19.02      4.12 o 
  -7   1   4       15.32       14.57      2.79 o 
  -6   1   4        0.35       -2.11      1.45 o 
  -5   1   4      459.31      473.39     11.09 o 
  -4   1   4      131.29      144.63      6.74 o 
  -3   1   4      564.54      586.55     13.16 o 
  -2   1   4     2373.84     2493.90     47.93 o 
  -1   1   4     3899.84     4104.64    106.76 o 
   0   1   4      107.72      181.51     19.11 o 
   1   1   4      168.52      155.01      6.23 o 
   2   1   4      157.09      179.07      6.91 o 
   3   1   4      165.32      161.31     13.53 o 
   4   1   4       48.76       49.63      4.49 o 
   5   1   4     1111.54     1007.22     23.83 o 
   6   1   4       67.64       59.54      4.75 o 
   7   1   4      401.56      356.28     10.59 o 
   8   1   4      276.85      284.15      8.66 o 
   9   1   4       15.19       19.17      3.19 o 
  10   1   4       36.87       40.15      4.12 o 
  11   1   4       94.52       84.25      5.76 o 
  12   1   4      118.31      112.78      7.72 o 
  13   1   4       27.04       23.98      6.49 o 
  14   1   4        0.57        4.38      3.80 o 
  15   1   4       77.04       73.02      7.03 o 
  16   1   4      199.38      215.00     13.50 o 
  17   1   4       67.29       85.93      9.35 o 
  18   1   4        1.90       -2.76      4.01 o 
  19   1   4      102.92      141.30     15.41 o 
  20   1   4      112.89      102.03     16.37 o 
  21   1   4       51.77       56.30     17.99 o 
 -21   2   4     1011.06     1232.50     58.79 o 
 -20   2   4       43.15       32.30     10.12 o 
 -19   2   4       48.75       73.34     13.30 o 
 -18   2   4       40.33       36.78      9.46 o 
 -17   2   4      206.68      207.10     16.00 o 
 -16   2   4       26.82       31.76      6.81 o 
 -15   2   4        3.10        3.72      5.02 o 
 -14   2   4      459.57      435.83     18.37 o 
 -13   2   4      140.25      125.51     12.16 o 
 -12   2   4     1361.84     1327.68     37.41 o 
 -11   2   4     1366.91     1414.81     39.15 o 
 -10   2   4      679.08      639.73     22.31 o 
  -9   2   4      505.73      473.75     19.17 o 
  -8   2   4      207.92      199.61      9.69 o 
  -7   2   4      438.30      435.93     13.16 o 
  -6   2   4       70.66       55.54      5.03 o 
  -5   2   4      594.61      582.20     17.62 o 
  -4   2   4       74.16       79.52      4.63 o 
  -3   2   4      268.52      274.96      8.36 o 
  -2   2   4       11.47       13.04      2.69 o 
  -1   2   4        8.81       14.43      2.71 o 
   0   2   4      132.44      131.66      6.19 o 
   1   2   4        0.61        1.94      2.26 o 
   2   2   4      199.05      191.66      7.96 o 
   3   2   4      124.42      124.80      5.96 o 
   4   2   4      360.85      342.69     16.00 o 
   5   2   4        6.81        6.34      2.46 o 
   6   2   4      556.93      512.44     13.39 o 
   7   2   4       36.50       39.80      4.81 o 
   8   2   4      259.56      251.52     10.84 o 
   9   2   4       37.30       39.80      5.16 o 
  10   2   4       44.37       37.56      5.36 o 
  11   2   4       84.34       76.54      6.61 o 
  12   2   4      196.79      184.49     10.45 o 
  13   2   4       94.99      117.50     27.09 o 
  14   2   4        3.33       -4.44      6.91 o 
  15   2   4       49.84       57.38      9.51 o 
  16   2   4      103.41       90.87     11.59 o 
  17   2   4       63.86       68.72     10.96 o 
  18   2   4       12.88        9.03      7.70 o 
  19   2   4        0.42        3.79      7.14 o 
  20   2   4       53.96       77.53     12.51 o 
 -19   3   4      151.00      191.45     33.85 o 
 -18   3   4      247.83      279.78     20.35 o 
 -17   3   4      164.96      168.06     13.67 o 
 -16   3   4      144.15      150.17     14.75 o 
 -15   3   4       60.39       55.23      8.61 o 
 -14   3   4       22.81       18.27      7.41 o 
 -13   3   4      107.60      110.13     14.66 o 
 -12   3   4        7.06        7.31      5.02 o 
 -11   3   4       39.31       42.58     10.47 o 
 -10   3   4      701.52      687.80     23.85 o 
  -9   3   4        1.56        6.63      4.43 o 
  -8   3   4     2564.55     2575.90    130.32 o 
  -7   3   4      979.20      952.61     26.87 o 
  -6   3   4      213.42      219.17     11.11 o 
  -5   3   4      424.52      407.82     15.46 o 
  -4   3   4      504.66      518.60     16.37 o 
  -3   3   4       23.81       36.95      5.27 o 
  -2   3   4      132.32      115.86     11.29 o 
  -1   3   4      674.18      662.78     18.26 o 
   0   3   4       29.15       56.26      5.02 o 
   1   3   4      278.44      280.73     11.25 o 
   2   3   4       31.22       25.02      4.18 o 
   3   3   4        0.49       -0.15      3.08 o 
   4   3   4      760.61      751.09     20.95 o 
   5   3   4      336.00      348.39     12.92 o 
   6   3   4       54.59       50.42      5.78 o 
   7   3   4        4.29        0.81      4.21 o 
   8   3   4      118.31      106.45      9.71 o 
   9   3   4        0.20        2.51      4.63 o 
  10   3   4      518.52      433.01     17.82 o 
  11   3   4      471.67      436.39     17.85 o 
  12   3   4        6.48        5.05      7.61 o 
  13   3   4       83.00       73.48     11.05 o 
  14   3   4      206.55      202.57     21.94 o 
  15   3   4       30.84       29.27      9.19 o 
  16   3   4       44.04       39.06      9.72 o 
  17   3   4      235.10      259.61     21.16 o 
 -14   4   4       14.53       14.47      7.79 o 
 -13   4   4        1.69       -0.37      4.42 o 
 -12   4   4        5.14       14.69      8.04 o 
 -11   4   4        1.05        2.12      6.95 o 
 -10   4   4      141.00      151.15     14.99 o 
  -9   4   4      106.66      105.88     10.95 o 
  -8   4   4       15.11       16.06      6.86 o 
  -7   4   4      169.28      175.07     13.48 o 
  -6   4   4      324.06      431.05     26.50 o 
  -5   4   4      366.79      376.78     16.82 o 
  -4   4   4       26.49       38.44      6.46 o 
  -3   4   4        1.78        7.25      4.97 o 
  -2   4   4       62.14       60.03      7.22 o 
  -1   4   4        0.09        5.05      4.81 o 
   0   4   4       16.00        7.97      6.20 o 
   1   4   4        0.03        3.06      5.35 o 
   2   4   4        3.89        9.51      7.81 o 
   3   4   4      179.74      178.76     15.53 o 
   4   4   4        6.84       15.17     12.67 o 
   5   4   4        1.44        0.63      5.33 o 
   6   4   4        9.13       12.08      5.98 o 
   7   4   4       31.95       45.28      8.20 o 
   8   4   4       21.50       14.13      6.30 o 
   9   4   4        2.87        2.80      5.48 o 
  10   4   4        1.74        7.12     13.60 o 
  11   4   4        0.29        2.18      7.06 o 
  12   4   4       95.10      105.33     13.73 o 
  13   4   4      131.62      156.53     37.69 o 
  -2   5   4       58.15       92.16     17.57 o 
  -1   5   4       57.36       59.39     14.79 o 
   0   5   4        0.01       14.52      8.91 o 
 -23   1   5      151.36      148.09     20.26 o 
 -22   1   5       41.48       44.89     11.51 o 
 -21   1   5        1.55       11.48      8.07 o 
 -20   1   5        1.08       16.46     11.60 o 
 -19   1   5     1144.79     1298.23     47.08 o 
 -18   1   5      205.49      219.51     22.65 o 
 -17   1   5      188.05      198.04     16.34 o 
 -16   1   5      254.55      229.94     16.52 o 
 -15   1   5       28.11       36.97      8.07 o 
 -14   1   5     3272.49     3395.66     84.03 o 
 -13   1   5       88.33       82.80      6.44 o 
 -12   1   5      198.50      176.13     12.34 o 
 -11   1   5     1149.43     1136.03     27.56 o 
 -10   1   5      500.02      457.89     13.47 o 
  -9   1   5     2186.21     2287.53     50.33 o 
  -8   1   5      573.02      520.69     13.14 o 
  -7   1   5      516.20      528.26     12.49 o 
  -6   1   5     1321.99     1306.95     26.70 o 
  -5   1   5     3143.31     3357.91     64.24 o 
  -4   1   5      463.99      570.71     13.29 o 
  -3   1   5      224.88      237.78      7.12 o 
  -2   1   5      267.41      275.24      8.50 o 
  -1   1   5      730.43      818.00     17.76 o 
   0   1   5       11.91       25.21      2.62 o 
   1   1   5     2749.06     3101.79     74.15 o 
   2   1   5      739.90      772.64     19.09 o 
   3   1   5       55.30       45.80      7.09 o 
   4   1   5     1320.93     1283.55     29.52 o 
   5   1   5     1588.12     1625.19     36.60 o 
   6   1   5     1103.29     1071.29     25.80 o 
   7   1   5     1337.22     1230.32     32.59 o 
   8   1   5      531.91      460.96     13.17 o 
   9   1   5      223.67      208.93     10.45 o 
  10   1   5     1509.65     1359.53     32.58 o 
  11   1   5        7.11        8.56      3.79 o 
  12   1   5      198.24      202.05     10.74 o 
  13   1   5      849.22      790.02     22.22 o 
  14   1   5       40.62       30.77      5.40 o 
  15   1   5      417.24      431.81     15.41 o 
  16   1   5        0.11       -4.69      4.42 o 
  17   1   5       31.18       24.48      6.68 o 
  18   1   5       26.20       28.46     10.25 o 
  19   1   5      157.95      180.14     17.20 o 
  20   1   5       21.28       14.30     11.51 o 
  21   1   5       15.79       14.85     15.06 o 
 -21   2   5      109.88       84.22     13.46 o 
 -20   2   5       63.51       69.89     16.99 o 
 -19   2   5      363.89      345.30     23.01 o 
 -18   2   5      181.02      228.57     52.02 o 
 -17   2   5        3.39        9.44      6.68 o 
 -16   2   5       58.69       55.84      8.02 o 
 -15   2   5      240.48      251.02     17.67 o 
 -14   2   5       82.51       93.27     12.99 o 
 -13   2   5      124.00      120.37      9.95 o 
 -12   2   5      295.94      250.60     13.98 o 
 -11   2   5      524.32      520.55     21.71 o 
 -10   2   5      515.67      447.63     18.77 o 
  -9   2   5      218.65      193.00     11.48 o 
  -8   2   5      107.66      119.76      9.95 o 
  -7   2   5      687.77      616.03     16.94 o 
  -6   2   5      818.20      754.10     19.73 o 
  -5   2   5      160.05      157.42      6.55 o 
  -4   2   5       38.33       30.59      6.47 o 
  -3   2   5     3720.07     3719.10     71.84 o 
  -2   2   5      215.61      429.42     14.32 o 
  -1   2   5     4099.68     4297.43     82.44 o 
   0   2   5      229.05      328.78      9.82 o 
   1   2   5      100.14      123.86      6.05 o 
   2   2   5      524.54      519.29     14.55 o 
   3   2   5      153.92      159.11      6.80 o 
   4   2   5      101.74       99.21      6.81 o 
   5   2   5      641.11      599.69     17.19 o 
   6   2   5      795.32      736.96     20.22 o 
   7   2   5        2.88        3.98      3.50 o 
   8   2   5       51.29       54.74      7.89 o 
   9   2   5      220.43      207.52     10.75 o 
  10   2   5       24.51       14.59      4.55 o 
  11   2   5      517.17      460.37     17.38 o 
  12   2   5      179.35      176.25     10.38 o 
  13   2   5       79.77       78.37      7.43 o 
  14   2   5       65.05       64.28     10.53 o 
  15   2   5      237.25      234.47     17.87 o 
  16   2   5        0.81        0.34      8.85 o 
  17   2   5      436.32      426.12     23.44 o 
  18   2   5      276.72      311.26     22.00 o 
  19   2   5        3.01        5.02      8.06 o 
 -19   3   5       37.65       46.58     16.25 o 
 -18   3   5        0.30        2.07      7.75 o 
 -17   3   5       23.36       24.37      8.34 o 
 -16   3   5        7.26        3.10      6.07 o 
 -15   3   5       41.66       29.65     10.33 o 
 -14   3   5      192.86      196.87     16.80 o 
 -13   3   5       26.00        9.11      5.70 o 
 -12   3   5        1.31       -7.65      5.10 o 
 -11   3   5       68.69       68.25     13.02 o 
 -10   3   5      348.00      349.83     16.38 o 
  -9   3   5      794.52      789.53     26.13 o 
  -8   3   5       25.13       29.00      7.12 o 
  -7   3   5      403.24      405.74     21.54 o 
  -6   3   5      146.81      150.27     11.24 o 
  -5   3   5       32.22       32.91      5.99 o 
  -4   3   5       34.74       22.58      5.58 o 
  -3   3   5        0.08       -1.70      3.70 o 
  -2   3   5       17.33       22.90      4.71 o 
  -1   3   5        6.37       10.60      4.21 o 
   0   3   5      168.43      170.70      8.56 o 
   1   3   5      174.40      202.41      9.30 o 
   2   3   5        6.58        6.29      3.64 o 
   3   3   5      261.36      255.60     12.04 o 
   4   3   5      121.66      115.38      8.30 o 
   5   3   5       54.45       48.29      6.28 o 
   6   3   5       52.12       52.53      7.63 o 
   7   3   5        4.40       11.05      5.40 o 
   8   3   5       84.90       81.44      8.74 o 
   9   3   5       37.41       31.05      8.69 o 
  10   3   5      174.75      148.50     11.83 o 
  11   3   5       85.86       76.02      9.22 o 
  12   3   5        1.38        3.33      6.74 o 
  13   3   5       10.36        3.64      6.73 o 
  14   3   5        0.84       -2.71      7.18 o 
  15   3   5        1.13       -3.54      6.41 o 
  16   3   5       10.59        2.79      8.17 o 
 -14   4   5       67.50       69.68     10.42 o 
 -13   4   5      160.79      154.99     16.33 o 
 -12   4   5       55.16       58.10     11.11 o 
 -11   4   5       10.68        7.29      6.93 o 
 -10   4   5       40.51       56.87     12.52 o 
  -9   4   5        4.93       13.52      6.63 o 
  -8   4   5      511.59      484.14     20.75 o 
  -7   4   5      314.27      360.00     42.30 o 
  -6   4   5     1635.62     1933.34     97.12 o 
  -5   4   5       76.66      144.64     34.97 o 
  -4   4   5       96.38      121.19      9.66 o 
  -3   4   5       98.06      105.49      9.12 o 
  -2   4   5       21.82       38.10      6.82 o 
  -1   4   5      321.03      305.70     18.81 o 
   0   4   5      349.72      383.74     22.35 o 
   1   4   5       83.52      119.60     15.73 o 
   2   4   5      967.68      892.13     87.23 o 
   3   4   5       14.74       57.64     19.15 o 
   4   4   5      362.77      326.43     21.17 o 
   5   4   5       84.36      110.30     18.40 o 
   6   4   5      193.76      199.37     14.23 o 
   7   4   5        6.49        6.48      6.00 o 
   8   4   5       14.37       19.95      6.91 o 
   9   4   5       28.32       22.81      7.40 o 
  10   4   5       10.61       -1.69      7.60 o 
  11   4   5       79.06       87.97     13.20 o 
  12   4   5      248.80      252.57     33.60 o 
 -23   0   6      323.42      352.24     46.08 o 
 -22   0   6       27.53       52.80     22.22 o 
 -21   0   6       14.85       -7.57     15.00 o 
 -20   0   6      471.97      509.10     46.86 o 
 -19   0   6       52.81       58.35     12.00 o 
 -18   0   6       27.51       25.50     10.23 o 
 -17   0   6     1069.64     1106.55     72.89 o 
 -16   0   6      612.27      678.38     33.25 o 
 -15   0   6      683.45      693.42     33.10 o 
 -14   0   6      176.73      180.66     16.14 o 
 -13   0   6      401.59      400.07     23.23 o 
 -12   0   6        4.47        9.12      8.69 o 
 -11   0   6     1280.22     1310.30     38.71 o 
 -10   0   6      456.22      384.04     19.14 o 
  -9   0   6     1264.01     1224.40     39.46 o 
  -8   0   6      293.79      239.79     10.51 o 
  -7   0   6    10257.32    11390.01    299.24 o 
  -6   0   6      220.01      203.52     25.16 o 
  -5   0   6     3441.06     3762.56    101.42 o 
  -4   0   6     2193.80     2382.92     65.86 o 
  -3   0   6       47.76       66.06      5.76 o 
  -2   0   6      118.23      108.32      7.66 o 
  -1   0   6     1288.18     1807.36     50.93 o 
   0   0   6      176.20      249.18     10.48 o 
   1   0   6      202.22      199.08      9.15 o 
   2   0   6      165.83      166.70      9.10 o 
   3   0   6    10910.65    12496.03    603.77 o 
   4   0   6      548.69      544.79     18.61 o 
   5   0   6     1954.82     1928.40     54.85 o 
   6   0   6       16.56       10.59      6.50 o 
   7   0   6       16.57        6.28      3.61 o 
   8   0   6     1235.85     1154.70     35.80 o 
   9   0   6        0.05        3.30      3.91 o 
  10   0   6        9.48        6.17      3.53 o 
  11   0   6     3209.25     2952.73    101.84 o 
  12   0   6     1466.31     1336.52     42.25 o 
  13   0   6     5654.26     5712.48    189.36 o 
  14   0   6     1037.72     1070.60     45.01 o 
  15   0   6      107.00      120.76     14.87 o 
  16   0   6        0.17       -5.11      6.66 o 
  17   0   6      370.77      409.92     27.28 o 
  18   0   6       30.77       38.48     16.11 o 
  19   0   6        3.85      -13.37      8.92 o 
  20   0   6      180.05      238.60     34.06 o 
  21   0   6        5.78      -17.63     11.75 o 
 -23   1   6        3.75        0.69      9.21 o 
 -22   1   6        2.40        6.90      8.39 o 
 -21   1   6       28.09       48.29     12.05 o 
 -20   1   6      330.76      367.94     24.34 o 
 -19   1   6       19.57        6.33     10.40 o 
 -18   1   6      418.95      463.10     23.40 o 
 -17   1   6      266.04      288.26     21.20 o 
 -16   1   6       42.67       51.48      9.26 o 
 -15   1   6       76.43       68.88      9.87 o 
 -14   1   6      327.41      309.03     14.22 o 
 -13   1   6       86.24       86.02      6.52 o 
 -12   1   6       83.01       86.69      6.41 o 
 -11   1   6      524.43      511.63     15.03 o 
 -10   1   6      456.23      458.69     13.76 o 
  -9   1   6     1157.39     1133.48     25.83 o 
  -8   1   6        5.55        3.32      2.15 o 
  -7   1   6      204.72      220.33      7.27 o 
  -6   1   6       11.36       18.61      2.73 o 
  -5   1   6     1337.52     1466.55     30.04 o 
  -4   1   6     1167.07     1381.30     28.56 o 
  -3   1   6      318.09      340.08     10.16 o 
  -2   1   6       41.52       48.83      4.02 o 
  -1   1   6       78.85      155.68      8.40 o 
   0   1   6     2961.62     3351.22     64.54 o 
   1   1   6     1546.56     1758.76     35.40 o 
   2   1   6      208.30      228.87      9.47 o 
   3   1   6      102.81      102.46      6.41 o 
   4   1   6        0.05        2.74      2.48 o 
   5   1   6       23.10       31.67      4.15 o 
   6   1   6      136.20      162.33      8.47 o 
   7   1   6      740.35      690.22     21.40 o 
   8   1   6        0.88        1.06      3.08 o 
   9   1   6     1420.70     1266.59     34.76 o 
  10   1   6      166.99      166.81     10.29 o 
  11   1   6      901.41      809.30     22.41 o 
  12   1   6       63.57       60.25      6.57 o 
  13   1   6      248.68      241.82     12.38 o 
  14   1   6      393.48      401.24     14.91 o 
  15   1   6      109.87      118.38      9.16 o 
  16   1   6      750.48      763.42     23.11 o 
  17   1   6        0.50       -4.22      4.95 o 
  18   1   6       19.71       23.96      9.17 o 
  19   1   6        0.11       -3.73      6.30 o 
  20   1   6        3.21       -8.54      7.84 o 
 -21   2   6       12.82       16.90      9.26 o 
 -20   2   6        5.02       10.64     11.67 o 
 -19   2   6        3.21       -0.32      9.42 o 
 -18   2   6       70.90       59.84     13.25 o 
 -17   2   6       27.24       26.82      8.48 o 
 -16   2   6      152.80      153.99     14.76 o 
 -15   2   6       31.77       25.27      6.53 o 
 -14   2   6        4.72        1.78      4.81 o 
 -13   2   6      108.38      123.27     10.37 o 
 -12   2   6     2235.96     2214.68     66.31 o 
 -11   2   6       48.98       48.85      7.12 o 
 -10   2   6      963.41      882.11     27.13 o 
  -9   2   6       10.33       11.36      4.83 o 
  -8   2   6      111.99      111.98      7.15 o 
  -7   2   6       66.84       68.30      5.92 o 
  -6   2   6       50.06       63.30      5.56 o 
  -5   2   6      282.26      263.96      8.66 o 
  -4   2   6      152.13      140.30      7.02 o 
  -3   2   6       35.66       47.80      4.52 o 
  -2   2   6      105.51      127.68      6.50 o 
  -1   2   6      557.09      533.03     13.81 o 
   0   2   6        7.33       12.60      2.99 o 
   1   2   6       51.92       55.65      4.51 o 
   2   2   6        7.09        8.15      2.68 o 
   3   2   6       34.07       11.18      4.26 o 
   4   2   6      113.29      105.64      7.38 o 
   5   2   6       11.41        8.20      3.74 o 
   6   2   6      826.77      789.42     21.58 o 
   7   2   6      106.17      108.87      7.96 o 
   8   2   6     4512.41     4283.74     91.76 o 
   9   2   6      170.88      170.50     10.20 o 
  10   2   6       50.91       41.34      5.86 o 
  11   2   6       20.64       22.68      5.04 o 
  12   2   6      108.80       96.35      9.28 o 
  13   2   6      118.06      120.38      9.77 o 
  14   2   6        8.02        3.77      5.40 o 
  15   2   6       68.23       63.06     10.59 o 
  16   2   6      267.80      308.75     21.28 o 
  17   2   6      499.85      523.32     28.82 o 
  18   2   6      444.86      510.96     28.31 o 
  19   2   6       68.87       83.29     13.17 o 
 -18   3   6       94.78       97.82     14.07 o 
 -17   3   6      149.80      176.87     14.23 o 
 -16   3   6       10.93       17.90      6.95 o 
 -15   3   6      615.37      514.31     78.46 o 
 -14   3   6      138.25      128.14     11.53 o 
 -13   3   6      112.92      124.23     11.30 o 
 -12   3   6      723.75      734.49     25.90 o 
 -11   3   6       45.39       48.82      8.00 o 
 -10   3   6      204.43      182.79     12.99 o 
  -9   3   6       80.19       76.40      8.81 o 
  -8   3   6      211.76      191.51     28.13 o 
  -7   3   6       49.09       35.28      6.04 o 
  -6   3   6       91.66       90.78      7.50 o 
  -5   3   6     1028.24      969.75     28.47 o 
  -4   3   6       24.12       50.45      5.79 o 
  -3   3   6      783.49      804.22     41.49 o 
  -2   3   6       66.22      101.68     11.68 o 
  -1   3   6      101.67      140.52     10.14 o 
   0   3   6     1107.07     1081.61     27.87 o 
   1   3   6     1019.96     1014.02     26.62 o 
   2   3   6        0.10       14.13      4.87 o 
   3   3   6      352.69      327.70     13.30 o 
   4   3   6      960.63      986.66     26.54 o 
   5   3   6      920.47      890.66     24.76 o 
   6   3   6     1332.95     1253.76     32.22 o 
   7   3   6      228.58      206.79     11.58 o 
   8   3   6       23.73       12.25      5.86 o 
   9   3   6       80.98       78.88      9.13 o 
  10   3   6       66.39       65.11      8.80 o 
  11   3   6      231.51      215.29     14.93 o 
  12   3   6      241.07      235.63     15.57 o 
  13   3   6      187.24      193.39     17.43 o 
  14   3   6       31.05       48.14     10.53 o 
  15   3   6        2.67       -7.01      4.76 o 
  16   3   6       23.40       20.67      9.45 o 
 -13   4   6      191.91      192.59     21.99 o 
 -12   4   6       10.34        1.62      5.56 o 
 -11   4   6        0.04        2.32      6.36 o 
 -10   4   6        0.07        3.56      6.26 o 
  -9   4   6      116.93       99.63     10.88 o 
  -8   4   6       39.62       41.22      8.25 o 
  -7   4   6        3.66        1.63      5.98 o 
  -6   4   6       50.71       46.83     12.20 o 
  -5   4   6       23.85       18.25      7.62 o 
  -4   4   6      134.02      142.11     11.72 o 
  -3   4   6       10.74        9.92      5.79 o 
  -2   4   6        9.35       25.65      6.68 o 
  -1   4   6       94.11       91.08      9.56 o 
   0   4   6      123.38      142.87     11.84 o 
   1   4   6      334.99      360.81     20.78 o 
   2   4   6        6.22       25.10      8.73 o 
   3   4   6       33.24       53.76      9.88 o 
   4   4   6        0.13        9.57      7.51 o 
   5   4   6      223.48      212.57     19.28 o 
   6   4   6        8.10        5.68      6.79 o 
   7   4   6       91.33       92.57     10.75 o 
   8   4   6       55.06       63.82      9.55 o 
   9   4   6      112.36      111.14     11.82 o 
  10   4   6       20.41       29.74     15.49 o 
  11   4   6       13.79       -0.60      7.51 o 
 -22   1   7      174.61      207.36     19.69 o 
 -21   1   7       53.73       58.55     11.72 o 
 -20   1   7      107.15      133.57     20.05 o 
 -19   1   7       87.56       87.87     13.37 o 
 -18   1   7       10.42        3.66      7.61 o 
 -17   1   7        7.54       -3.88      5.70 o 
 -16   1   7      101.00       95.08     11.83 o 
 -15   1   7       31.12       30.62      7.50 o 
 -14   1   7       10.91        8.62      7.12 o 
 -13   1   7      101.82       97.99     11.02 o 
 -12   1   7      160.14      138.82      8.10 o 
 -11   1   7        8.65        8.15      3.41 o 
 -10   1   7       69.30       48.96      7.02 o 
  -9   1   7      947.34      937.79     20.86 o 
  -8   1   7      308.00      303.71      9.11 o 
  -7   1   7      363.80      366.76     11.09 o 
  -6   1   7      953.04     1016.05     22.34 o 
  -5   1   7       50.95       84.48      5.13 o 
  -4   1   7      661.74      709.28     17.00 o 
  -3   1   7     2608.74     2847.87     60.49 o 
  -2   1   7       29.61       61.91      4.34 o 
  -1   1   7     1176.15     1219.74     28.22 o 
   0   1   7      186.49      277.80      9.76 o 
   1   1   7      338.90      373.67     10.39 o 
   2   1   7      658.68      605.44     14.62 o 
   3   1   7      791.29      775.06     22.52 o 
   4   1   7        0.13       -1.39      3.73 o 
   5   1   7      262.64      302.72     17.38 o 
   6   1   7     1164.51     1105.89     27.50 o 
   7   1   7        8.03        7.80      3.61 o 
   8   1   7       18.05       18.89      5.54 o 
   9   1   7      276.71      288.82     12.64 o 
  10   1   7     2726.82     2567.65     65.00 o 
  11   1   7      667.84      617.77     22.21 o 
  12   1   7      303.03      317.63     14.03 o 
  13   1   7      130.16      117.83      9.13 o 
  14   1   7       14.40       15.55      5.13 o 
  15   1   7     2550.37     2576.16     63.20 o 
  16   1   7        6.15        6.12      5.55 o 
  17   1   7      129.89      154.65     16.71 o 
  18   1   7      106.27      123.10     14.00 o 
  19   1   7       16.00       10.32      7.63 o 
 -21   2   7        4.30       -1.68     10.18 o 
 -20   2   7       71.32       92.61     13.04 o 
 -19   2   7       35.36       29.94     10.37 o 
 -18   2   7       74.07       65.31     11.08 o 
 -17   2   7      365.69      432.33     32.60 o 
 -16   2   7       52.03       51.67     10.91 o 
 -15   2   7       18.27       23.84      6.45 o 
 -14   2   7       95.09      108.01      9.83 o 
 -13   2   7       23.96       14.59      4.18 o 
 -12   2   7      232.26      200.99     12.87 o 
 -11   2   7      671.80      649.75     22.38 o 
 -10   2   7      294.57      286.83     20.37 o 
  -9   2   7      107.73      107.67      9.17 o 
  -8   2   7      115.72      125.71     11.99 o 
  -7   2   7       37.34       29.01      4.69 o 
  -6   2   7      108.79      109.12      7.35 o 
  -5   2   7      812.86      828.41     21.37 o 
  -4   2   7        1.30       12.82      3.51 o 
  -3   2   7      523.85      586.78     20.24 o 
  -2   2   7       26.86       39.36      4.33 o 
  -1   2   7      978.42     1091.04     24.51 o 
   0   2   7      166.45      182.04      8.01 o 
   1   2   7      954.90      923.03     21.39 o 
   2   2   7      847.91      828.60     22.25 o 
   3   2   7      131.44      145.36      9.42 o 
   4   2   7       54.74       56.36      6.80 o 
   5   2   7      179.24      173.34     10.00 o 
   6   2   7       26.95       22.70      5.04 o 
   7   2   7     2096.29     1976.87     46.15 o 
   8   2   7      277.19      259.38     12.76 o 
   9   2   7       63.20       67.62      7.00 o 
  10   2   7      204.13      199.58     15.32 o 
  11   2   7      135.21      135.93     11.99 o 
  12   2   7      104.39      112.42      9.13 o 
  13   2   7      136.96      135.30     11.40 o 
  14   2   7      208.61      210.48     12.61 o 
  15   2   7        4.55        6.92      7.11 o 
  16   2   7        1.20       -1.75      6.74 o 
  17   2   7       61.42       32.43     11.09 o 
  18   2   7       97.49       70.72     12.70 o 
 -18   3   7        2.73        4.19      8.25 o 
 -17   3   7       32.64       40.31     10.61 o 
 -16   3   7        0.03        0.65      5.32 o 
 -15   3   7       90.23       76.35     10.22 o 
 -14   3   7       10.90       17.52      6.80 o 
 -13   3   7       96.40       90.10     10.24 o 
 -12   3   7        3.86        2.90      5.51 o 
 -11   3   7        8.38       -4.71      5.28 o 
 -10   3   7       31.47       26.46      6.42 o 
  -9   3   7        4.16        0.77      4.74 o 
  -8   3   7       52.03       57.30      7.61 o 
  -7   3   7       85.65       81.45     10.15 o 
  -6   3   7        0.64       -0.43      3.82 o 
  -5   3   7      131.00      135.09      9.17 o 
  -4   3   7       29.59       33.45      6.08 o 
  -3   3   7        0.01        2.08      3.81 o 
  -2   3   7        1.69        7.71      4.57 o 
  -1   3   7        1.35       -1.85      4.23 o 
   0   3   7       49.44       50.88      8.62 o 
   1   3   7        0.76        7.93      4.80 o 
   2   3   7      278.85      294.01     13.44 o 
   3   3   7      410.11      419.09     17.69 o 
   4   3   7       11.89       24.40      5.18 o 
   5   3   7      936.39      907.34     26.00 o 
   6   3   7      166.04      161.53     10.47 o 
   7   3   7       50.99       50.94      6.74 o 
   8   3   7        9.58       13.51      5.04 o 
   9   3   7       27.14       30.02      7.16 o 
  10   3   7      217.34      189.70     14.00 o 
  11   3   7       21.13       25.27      7.13 o 
  12   3   7        1.55       -0.53      5.87 o 
  13   3   7       11.95       28.10      9.31 o 
  14   3   7        0.53       -4.26      7.17 o 
  15   3   7      127.04      173.08     22.14 o 
 -13   4   7        0.45        1.76      6.86 o 
 -12   4   7       64.59       48.45     10.85 o 
 -11   4   7      104.35      121.47     14.25 o 
 -10   4   7       16.14       16.93      9.15 o 
  -9   4   7       99.40       85.56     10.43 o 
  -8   4   7       45.27       38.08      8.28 o 
  -7   4   7        7.38        5.38      6.27 o 
  -6   4   7        2.83        5.05      6.99 o 
  -5   4   7      194.90      149.13     17.25 o 
  -4   4   7       70.28       76.76     10.40 o 
  -3   4   7       24.40       34.99      7.21 o 
  -2   4   7      129.97      149.06     12.02 o 
  -1   4   7        1.59        8.19      5.55 o 
   0   4   7        7.62       20.31      6.60 o 
   1   4   7       10.82       45.99      7.72 o 
   2   4   7     1244.86     1230.34     54.87 o 
   3   4   7       63.80       95.74     19.45 o 
   4   4   7      665.05      680.66     46.82 o 
   5   4   7       90.65      133.44     28.73 o 
   6   4   7       39.81       36.60     11.46 o 
   7   4   7      297.74      299.83     26.88 o 
   8   4   7       12.73       20.40      7.44 o 
   9   4   7       16.95       25.16      8.00 o 
  10   4   7       63.05       55.78     10.03 o 
 -22   0   8        0.79       -0.14     17.81 o 
 -21   0   8      345.21      391.99     48.80 o 
 -20   0   8        0.24       -8.26     14.18 o 
 -19   0   8      286.50      325.15     41.63 o 
 -18   0   8      232.55      237.53     21.18 o 
 -17   0   8      110.55      108.37     14.55 o 
 -16   0   8      259.19      271.75     21.55 o 
 -15   0   8     1156.62     1164.33     49.31 o 
 -14   0   8      680.16      642.58     31.36 o 
 -13   0   8       51.00       54.94      9.62 o 
 -12   0   8      438.86      451.07     23.66 o 
 -11   0   8      126.22      127.52      8.92 o 
 -10   0   8        8.30        6.72      3.80 o 
  -9   0   8      503.90      427.98     16.54 o 
  -8   0   8      204.18      178.66     17.62 o 
  -7   0   8       13.76       23.51      4.61 o 
  -6   0   8      303.80      289.80     13.06 o 
  -5   0   8     1201.75     1268.15     38.34 o 
  -4   0   8       46.91       63.45      7.49 o 
  -3   0   8     2488.55     3005.69     83.30 o 
  -2   0   8      684.55      848.31     27.50 o 
  -1   0   8      120.55      177.36     10.42 o 
   0   0   8      239.01      313.87     13.48 o 
   1   0   8       27.49       40.80      6.47 o 
   2   0   8     1689.49     2071.67     59.50 o 
   3   0   8      431.86      436.57     21.43 o 
   4   0   8      921.82      863.65     28.39 o 
   5   0   8        7.69        5.02      3.95 o 
   6   0   8     1027.17      967.50     31.52 o 
   7   0   8      380.86      338.05     19.11 o 
   8   0   8      346.42      316.69     18.01 o 
   9   0   8      918.31      786.30     34.62 o 
  10   0   8      103.97       96.21     15.74 o 
  11   0   8      205.18      203.19     36.23 o 
  12   0   8     1954.30     1902.35     71.46 o 
  13   0   8      960.21      900.68     55.61 o 
  14   0   8      122.24      105.12     14.36 o 
  15   0   8      958.63      936.76     42.83 o 
  16   0   8      321.41      398.99     29.23 o 
  17   0   8       13.63        5.67     16.72 o 
  18   0   8      317.89      359.42     28.62 o 
  19   0   8       39.33       48.86     17.26 o 
 -22   1   8       12.03        5.02      8.75 o 
 -21   1   8        0.01        1.21     11.00 o 
 -20   1   8        1.37       -0.20      7.68 o 
 -19   1   8        4.88       11.02      8.46 o 
 -18   1   8       23.26       19.87      8.24 o 
 -17   1   8      479.84      460.88     23.22 o 
 -16   1   8      222.44      218.16     17.07 o 
 -15   1   8        7.99        8.57      6.39 o 
 -14   1   8       23.80       30.78      9.04 o 
 -13   1   8      231.57      226.52     12.86 o 
 -12   1   8      144.06      136.11     11.47 o 
 -11   1   8       12.49        6.50      3.57 o 
 -10   1   8      229.28      211.90      9.75 o 
  -9   1   8       57.78       69.90      4.94 o 
  -8   1   8       52.81       47.03      4.28 o 
  -7   1   8      205.89      187.26      7.68 o 
  -6   1   8       50.42       70.25      5.01 o 
  -5   1   8      275.97      304.62      9.59 o 
  -4   1   8      137.40      147.06      7.66 o 
  -3   1   8      297.75      325.19      9.92 o 
  -2   1   8       18.58       20.05      3.29 o 
  -1   1   8        1.37        3.71      2.74 o 
   0   1   8        5.68        0.94      2.55 o 
   1   1   8      115.19      110.40      5.99 o 
   2   1   8      129.30      124.44      6.16 o 
   3   1   8        0.56       -1.18      3.10 o 
   4   1   8      275.15      281.85     12.49 o 
   5   1   8      740.34      737.20     27.32 o 
   6   1   8        0.56        1.90      3.02 o 
   7   1   8       38.75       43.08      5.54 o 
   8   1   8      140.84      133.19      8.91 o 
   9   1   8     1389.04     1233.94     31.44 o 
  10   1   8      137.88      132.44      9.21 o 
  11   1   8      328.66      315.30     16.49 o 
  12   1   8        1.98       -3.88      3.77 o 
  13   1   8      244.10      243.41     13.24 o 
  14   1   8       69.62       65.13      8.76 o 
  15   1   8      179.07      182.84     15.66 o 
  16   1   8       91.00       95.83     12.95 o 
  17   1   8      146.26      175.81     16.55 o 
  18   1   8      157.08      187.48     17.72 o 
  19   1   8      131.30      177.20     17.41 o 
 -20   2   8       83.97      125.78     17.80 o 
 -19   2   8        3.36       14.20      8.66 o 
 -18   2   8       42.65       48.68     10.84 o 
 -17   2   8       38.52       53.57     10.10 o 
 -16   2   8       29.70       24.01     12.06 o 
 -15   2   8        2.56       -0.04      6.69 o 
 -14   2   8       25.58       14.94      5.68 o 
 -13   2   8       45.46       48.98      7.64 o 
 -12   2   8       41.97       46.14      7.16 o 
 -11   2   8        0.17       -1.21      4.18 o 
 -10   2   8       42.38       42.42      8.19 o 
  -9   2   8      274.00      222.30     13.50 o 
  -8   2   8      150.19      140.51     11.64 o 
  -7   2   8       14.01       25.70      4.76 o 
  -6   2   8       15.68       22.78      5.73 o 
  -5   2   8       67.61       65.70      5.34 o 
  -4   2   8       31.13       28.36      4.42 o 
  -3   2   8      356.85      359.66     11.96 o 
  -2   2   8       29.12       33.55      4.76 o 
  -1   2   8        1.81        9.50      3.65 o 
   0   2   8      387.36      360.08     12.72 o 
   1   2   8      331.04      346.86     12.62 o 
   2   2   8       16.93       17.11      5.46 o 
   3   2   8        0.06       -5.05      3.36 o 
   4   2   8      249.02      237.66     12.12 o 
   5   2   8        5.30        4.59      3.63 o 
   6   2   8       37.87       35.14      5.75 o 
   7   2   8     1073.64     1041.72     27.91 o 
   8   2   8      138.88      140.63      9.74 o 
   9   2   8       14.59       12.08      4.66 o 
  10   2   8      240.35      228.23     13.60 o 
  11   2   8        3.76        2.51      4.38 o 
  12   2   8       52.04       56.40      7.33 o 
  13   2   8      385.99      389.27     16.82 o 
  14   2   8        1.76       -0.61      4.46 o 
  15   2   8       17.81       25.57      8.89 o 
  16   2   8       94.96      124.43     14.54 o 
  17   2   8      961.03     1046.90     41.50 o 
 -17   3   8      125.55      124.40     19.13 o 
 -16   3   8       91.26       87.06     10.84 o 
 -15   3   8       29.53       26.78      7.74 o 
 -14   3   8        2.85       -4.86      5.41 o 
 -13   3   8      124.84      130.60     12.01 o 
 -12   3   8       38.82       32.93      7.47 o 
 -11   3   8      475.92      455.27     19.43 o 
 -10   3   8      386.96      387.87     18.44 o 
  -9   3   8       76.12       80.34      9.12 o 
  -8   3   8       97.02       89.94      9.17 o 
  -7   3   8      323.29      331.06     16.68 o 
  -6   3   8       21.05       23.59      7.11 o 
  -5   3   8      256.49      259.72     19.51 o 
  -4   3   8      234.84      243.49     15.22 o 
  -3   3   8       67.01       85.07      8.67 o 
  -2   3   8      142.30      129.38     10.41 o 
  -1   3   8      142.31      139.33     18.59 o 
   0   3   8       98.07      129.29     10.56 o 
   1   3   8      131.01      126.55      9.21 o 
   2   3   8      393.23      375.67     14.62 o 
   3   3   8      133.47      151.39     15.45 o 
   4   3   8      408.36      385.40     25.18 o 
   5   3   8      109.08      110.73      9.13 o 
   6   3   8      199.44      209.96     12.35 o 
   7   3   8       97.72       99.04      9.02 o 
   8   3   8      259.17      241.91     13.79 o 
   9   3   8        7.31       15.13      6.59 o 
  10   3   8      342.60      353.48     18.81 o 
  11   3   8       71.25       74.85     10.05 o 
  12   3   8      128.59      121.65     11.86 o 
  13   3   8       21.69       26.29      9.39 o 
  14   3   8      554.72      587.57     28.91 o 
 -12   4   8        6.30        1.11      6.81 o 
 -11   4   8       24.65       21.62      8.03 o 
 -10   4   8       26.85       31.94      9.38 o 
  -9   4   8      104.42       94.66     15.94 o 
  -8   4   8       17.24       25.72      8.89 o 
  -7   4   8       20.95       16.63      7.85 o 
  -6   4   8       18.78       15.44      7.85 o 
  -5   4   8       14.70       27.35      8.58 o 
  -4   4   8        0.02       13.85      8.54 o 
  -3   4   8      100.03       93.12     10.22 o 
  -2   4   8       83.55       92.80     10.07 o 
  -1   4   8       23.87       23.39      6.66 o 
   0   4   8        6.47       14.02      6.27 o 
   1   4   8      200.15      182.30     20.51 o 
   2   4   8      173.06      183.54     22.10 o 
   3   4   8      247.45      277.83     20.46 o 
   4   4   8       60.05       66.81     14.92 o 
   5   4   8        5.34       12.26      8.56 o 
   6   4   8        1.29        7.76      7.87 o 
   7   4   8        1.18       -1.39      7.38 o 
   8   4   8       67.90       67.57     12.20 o 
   9   4   8       55.30       71.61     10.72 o 
 -21   1   9      312.50      386.92     29.54 o 
 -20   1   9      103.55      107.22     13.96 o 
 -19   1   9       81.02       71.95     12.00 o 
 -18   1   9       19.94       20.26      8.46 o 
 -17   1   9      285.72      309.59     25.25 o 
 -16   1   9      115.05      109.45     12.62 o 
 -15   1   9      148.17      154.50     14.28 o 
 -14   1   9      553.84      541.02     24.50 o 
 -13   1   9      297.83      257.67     14.82 o 
 -12   1   9       12.82       20.73      5.34 o 
 -11   1   9      808.94      714.82     20.25 o 
 -10   1   9       57.71       65.28      6.06 o 
  -9   1   9      228.58      226.82     10.40 o 
  -8   1   9      925.70      917.67     21.47 o 
  -7   1   9      507.52      469.98     13.23 o 
  -6   1   9      177.85      178.06     11.96 o 
  -5   1   9      403.79      397.97     12.73 o 
  -4   1   9      268.55      293.82     10.85 o 
  -3   1   9      592.59      665.66     16.75 o 
  -2   1   9     1543.42     1680.05     35.40 o 
  -1   1   9      111.89      158.95      7.73 o 
   0   1   9       13.53       25.40      4.07 o 
   1   1   9      509.25      593.01     15.36 o 
   2   1   9      106.74      104.62      7.46 o 
   3   1   9      293.35      292.41     11.75 o 
   4   1   9      716.67      734.50     20.71 o 
   5   1   9      330.33      311.90     12.03 o 
   6   1   9        0.01       -0.41      2.52 o 
   7   1   9      267.51      247.75     14.11 o 
   8   1   9       24.81       29.07      5.46 o 
   9   1   9      305.37      285.84     16.90 o 
  10   1   9       66.54       79.71      7.79 o 
  11   1   9      160.66      154.27     10.41 o 
  12   1   9       34.91       21.20      7.41 o 
  13   1   9       77.73       70.97      8.94 o 
  14   1   9        1.97        1.18      6.67 o 
  15   1   9        1.60        0.00      5.39 o 
  16   1   9      127.36      139.19     12.68 o 
  17   1   9      175.36      203.82     18.25 o 
  18   1   9       30.60       26.92      9.22 o 
 -20   2   9      168.46      134.51     15.90 o 
 -19   2   9      407.12      429.19     31.37 o 
 -18   2   9      185.38      175.39     21.45 o 
 -17   2   9       77.98      100.15     13.36 o 
 -16   2   9      150.36      145.15     35.12 o 
 -15   2   9      510.96      475.56     23.96 o 
 -14   2   9        7.72        6.74      5.70 o 
 -13   2   9      149.39      148.46     11.61 o 
 -12   2   9      148.99      174.36     17.68 o 
 -11   2   9        1.59        3.48      4.77 o 
 -10   2   9      322.19      315.12     15.21 o 
  -9   2   9      421.51      372.16     15.90 o 
  -8   2   9      104.82      101.42      9.10 o 
  -7   2   9      361.05      337.65     13.27 o 
  -6   2   9      279.82      281.25     12.20 o 
  -5   2   9       42.99       47.19      5.78 o 
  -4   2   9      273.35      317.74     10.99 o 
  -3   2   9      498.56      465.03     13.56 o 
  -2   2   9       52.03       56.43      5.46 o 
  -1   2   9      256.10      286.82     12.27 o 
   0   2   9      564.60      583.78     19.94 o 
   1   2   9        3.64        9.88      5.18 o 
   2   2   9      445.62      428.99     15.90 o 
   3   2   9      419.32      409.32     15.36 o 
   4   2   9       40.72       36.55      5.82 o 
   5   2   9      202.95      207.80     11.71 o 
   6   2   9       68.41       79.12      7.57 o 
   7   2   9       22.21       17.69      6.25 o 
   8   2   9        6.30        6.11      4.44 o 
   9   2   9      311.21      295.52     14.92 o 
  10   2   9       63.41       62.78      7.39 o 
  11   2   9      142.72      159.09     11.28 o 
  12   2   9      172.27      186.06     12.30 o 
  13   2   9        0.92       -2.63      4.80 o 
  14   2   9       18.30       16.00      5.53 o 
  15   2   9      141.18      140.88     11.57 o 
  16   2   9       30.25       36.76     12.63 o 
 -17   3   9        4.41        3.60      8.66 o 
 -16   3   9       89.64       92.72     11.23 o 
 -15   3   9        1.14       -1.14      6.41 o 
 -14   3   9        5.96       14.44      7.17 o 
 -13   3   9        3.09       -1.54      5.85 o 
 -12   3   9       36.76       37.84      7.79 o 
 -11   3   9        2.13        3.37      5.79 o 
 -10   3   9        0.39       -1.27      5.17 o 
  -9   3   9        3.05        6.16      5.56 o 
  -8   3   9       64.15       60.18      8.33 o 
  -7   3   9        5.23        6.00      5.48 o 
  -6   3   9       94.26       89.54     13.48 o 
  -5   3   9        0.80        6.52      7.25 o 
  -4   3   9       11.42        9.36      5.40 o 
  -3   3   9        4.48        2.16      6.14 o 
  -2   3   9        2.63       -6.60      4.66 o 
  -1   3   9        0.70       -0.08      4.90 o 
   0   3   9        6.51        5.73      5.15 o 
   1   3   9        0.22       -2.78      4.66 o 
   2   3   9        6.73       12.43      5.15 o 
   3   3   9       48.20       55.63      7.98 o 
   4   3   9        0.00        1.30      4.32 o 
   5   3   9      117.90      117.64      9.75 o 
   6   3   9       12.22        5.75      5.12 o 
   7   3   9       20.99       11.02      5.48 o 
   8   3   9        1.26        2.12      5.01 o 
   9   3   9        3.49       -4.16      5.74 o 
  10   3   9        0.03       -1.98      6.02 o 
  11   3   9        1.88        3.32      6.72 o 
  12   3   9        2.08        6.14      6.82 o 
  13   3   9       19.72       29.01      8.65 o 
 -11   4   9        0.99        2.08      7.67 o 
 -10   4   9      303.42      292.51     50.41 o 
  -9   4   9      100.25       95.72     16.41 o 
  -8   4   9        0.22        1.40      7.44 o 
  -7   4   9       43.18       41.48     10.05 o 
  -6   4   9      110.08      114.41     13.74 o 
  -5   4   9        6.57       16.36      7.68 o 
  -4   4   9      199.92      167.22     16.30 o 
  -3   4   9      261.09      257.89     20.28 o 
  -2   4   9        0.68       29.40      7.89 o 
  -1   4   9       67.94       82.38     10.10 o 
   0   4   9       58.27       60.77      9.61 o 
   1   4   9       21.31       11.32      6.47 o 
   2   4   9       39.02       31.47     10.65 o 
   3   4   9       15.24       11.70      7.87 o 
   4   4   9       20.69       17.30      8.71 o 
   5   4   9       86.84       89.80     14.21 o 
   6   4   9       53.57       72.74     18.98 o 
   7   4   9        2.22        2.87      8.24 o 
 -21   0  10       22.01       15.56     17.94 o 
 -20   0  10      244.65      210.46     34.16 o 
 -19   0  10      573.34      582.10     51.05 o 
 -18   0  10      134.45      134.44     27.37 o 
 -17   0  10       87.60       83.75     13.45 o 
 -16   0  10        0.69        8.62      7.35 o 
 -15   0  10       48.84       29.58      8.94 o 
 -14   0  10       47.66       17.31      7.52 o 
 -13   0  10     1997.36     1772.30     68.53 o 
 -12   0  10      316.61      317.52     20.82 o 
 -11   0  10      336.22      340.31     27.12 o 
 -10   0  10      427.99      423.38     19.37 o 
  -9   0  10      173.78      145.19     10.91 o 
  -8   0  10      232.93      269.22     14.70 o 
  -7   0  10      247.40      283.49     14.11 o 
  -6   0  10     3020.93     3213.70     90.16 o 
  -5   0  10      267.27      313.24     15.23 o 
  -4   0  10     5527.00     6279.51    169.60 o 
  -3   0  10      667.99      731.88     26.02 o 
  -2   0  10     1245.46     1477.81     45.38 o 
  -1   0  10     3316.04     3942.93    109.25 o 
   0   0  10     1210.39     1583.57     48.04 o 
   1   0  10      396.06      418.75     19.79 o 
   2   0  10      198.73      211.56     12.82 o 
   3   0  10      849.78      963.44     32.28 o 
   4   0  10      170.21      166.56     12.33 o 
   5   0  10      626.77      595.95     28.97 o 
   6   0  10       19.41       33.38      8.56 o 
   7   0  10        4.54        0.25      6.49 o 
   8   0  10      332.56      372.68     22.78 o 
   9   0  10       33.72       23.79      8.48 o 
  11   0  10      861.39      732.53     35.55 o 
  12   0  10      451.83      412.16     25.69 o 
  13   0  10       63.41       48.50     13.03 o 
  14   0  10      245.70      258.88     23.47 o 
  15   0  10      101.53       98.94     34.30 o 
  16   0  10       50.45       67.18     19.82 o 
  17   0  10      269.81      281.10     26.19 o 
 -21   1  10      131.78      103.70     14.74 o 
 -20   1  10      235.78      227.73     20.66 o 
 -19   1  10       52.69       56.62     11.20 o 
 -18   1  10        0.05       -8.58      5.72 o 
 -17   1  10      373.27      385.49     24.17 o 
 -16   1  10        0.52       -3.84      6.24 o 
 -15   1  10      330.42      299.57     20.32 o 
 -14   1  10        2.09       -2.62      3.84 o 
 -13   1  10       55.91       40.96      9.40 o 
 -12   1  10        1.35        1.87      4.61 o 
 -11   1  10       50.06       47.83      6.77 o 
 -10   1  10      311.89      241.60     11.37 o 
  -9   1  10      377.14      361.89     13.04 o 
  -8   1  10      732.22      778.85     19.36 o 
  -7   1  10      468.80      480.98     14.87 o 
  -6   1  10       96.22      107.94     11.04 o 
  -5   1  10      107.60      113.31      7.03 o 
  -4   1  10        7.81       13.54      3.67 o 
  -3   1  10       71.27      105.18      6.83 o 
  -2   1  10      867.05      936.12     24.25 o 
  -1   1  10       75.97      107.90      6.71 o 
   0   1  10     1168.91     1235.70     27.79 o 
   1   1  10      550.87      575.69     19.56 o 
   2   1  10      134.70      170.08      9.90 o 
   3   1  10       14.43       17.15      5.59 o 
   4   1  10      141.90      145.10      9.48 o 
   5   1  10        2.26       -2.46      3.89 o 
   6   1  10        5.34        5.01      4.02 o 
   7   1  10        1.47       -1.20      3.17 o 
   8   1  10       66.51       49.84      7.08 o 
   9   1  10      270.52      260.63     13.65 o 
  10   1  10       46.05       44.09      6.47 o 
  11   1  10       21.28       11.94      6.91 o 
  12   1  10      239.37      214.87     20.21 o 
  13   1  10      160.03      170.78     13.09 o 
  14   1  10       18.96        9.01      5.84 o 
  15   1  10       18.65       17.26      7.40 o 
  16   1  10       30.47       32.77      8.07 o 
  17   1  10        0.05       -5.89      5.58 o 
 -19   2  10       52.16       61.44     12.19 o 
 -18   2  10        1.54       -8.89      6.95 o 
 -17   2  10      143.64      147.76     19.23 o 
 -16   2  10       94.03       99.46     13.06 o 
 -15   2  10        0.08        2.72      6.69 o 
 -14   2  10       81.72       84.43      9.57 o 
 -13   2  10       91.23       96.82     10.01 o 
 -12   2  10        0.94       -0.88      5.09 o 
 -11   2  10      332.53      283.72     16.04 o 
 -10   2  10      179.87      172.32     13.98 o 
  -9   2  10      826.44      710.81     24.41 o 
  -8   2  10      920.81      796.87     26.13 o 
  -7   2  10      477.73      447.92     17.73 o 
  -6   2  10      124.48      124.51     10.44 o 
  -5   2  10        0.62        3.42      3.98 o 
  -4   2  10      301.85      309.04     11.25 o 
  -3   2  10       24.35       46.85      5.87 o 
  -2   2  10       81.97      112.06      9.16 o 
  -1   2  10      529.69      506.77     18.34 o 
   0   2  10       13.16       39.14      5.58 o 
   1   2  10      995.53      922.85     28.33 o 
   2   2  10        6.76       11.28      5.28 o 
   3   2  10       31.38       36.49      5.77 o 
   4   2  10      409.86      398.08     15.10 o 
   5   2  10      599.56      531.77     17.92 o 
   6   2  10       65.13       55.16      9.56 o 
   7   2  10        6.52        7.99      4.97 o 
   8   2  10      242.33      248.68     13.80 o 
   9   2  10       72.35       65.92      7.63 o 
  10   2  10        0.44       -4.44      4.74 o 
  11   2  10        6.58       -1.43      4.80 o 
  12   2  10       44.43       39.98      7.24 o 
  13   2  10        3.84       11.10      5.75 o 
  14   2  10        7.28       15.05      7.15 o 
  15   2  10        3.21       -0.56      5.58 o 
 -16   3  10       14.75        7.51      8.54 o 
 -15   3  10      308.72      343.32     20.28 o 
 -14   3  10      479.57      426.88     20.96 o 
 -13   3  10       71.02       79.38     10.16 o 
 -12   3  10      888.00      888.96     49.22 o 
 -11   3  10       71.73       84.25     11.03 o 
 -10   3  10      109.95      102.14     10.55 o 
  -9   3  10      288.84      268.98     16.33 o 
  -8   3  10      240.85      243.53     23.05 o 
  -7   3  10        4.67        8.44      6.47 o 
  -6   3  10       80.02      103.48     12.13 o 
  -5   3  10      924.35      900.79     33.67 o 
  -4   3  10        4.67       22.79     12.52 o 
  -3   3  10      302.66      291.99     18.79 o 
  -2   3  10       84.86       89.85     11.00 o 
  -1   3  10       17.51       42.43      7.71 o 
   0   3  10       93.05       96.25     10.85 o 
   1   3  10       71.49       82.54     15.23 o 
   2   3  10       11.95       20.10      5.72 o 
   3   3  10      934.96      857.41     25.62 o 
   4   3  10      698.87      696.13     22.39 o 
   5   3  10      222.32      226.55     15.48 o 
   6   3  10      355.17      365.96     17.13 o 
   7   3  10      588.84      541.26     22.48 o 
   8   3  10       35.44       32.34      7.07 o 
   9   3  10      129.67      124.81     10.96 o 
  10   3  10       81.29       84.70     10.81 o 
  11   3  10       11.36        9.02      7.36 o 
  12   3  10      100.90      110.54     17.72 o 
  -9   4  10        2.04       -2.61      6.10 o 
  -8   4  10       34.16       22.67      9.50 o 
  -7   4  10      213.07      178.51     20.60 o 
  -6   4  10        0.05        4.25      7.65 o 
  -5   4  10        0.54       -0.90      7.03 o 
  -4   4  10       30.56       29.97      9.05 o 
  -3   4  10       63.47       46.10     16.75 o 
  -2   4  10       17.26       20.42      8.19 o 
  -1   4  10       13.95       16.74      7.65 o 
   0   4  10        0.03        3.09      6.30 o 
   1   4  10        9.73        5.58      7.61 o 
   2   4  10        2.99       -0.90      6.21 o 
   3   4  10       46.28       40.85     10.36 o 
   4   4  10        9.34       14.03      6.81 o 
   5   4  10       97.44      110.00     16.78 o 
 -20   1  11       39.35       52.89     11.51 o 
 -19   1  11      588.66      582.44     28.79 o 
 -18   1  11      198.64      211.29     18.17 o 
 -17   1  11       25.75       23.09     11.23 o 
 -16   1  11        6.35        5.31      6.96 o 
 -15   1  11      317.57      264.99     23.11 o 
 -14   1  11       33.06       26.07      7.87 o 
 -13   1  11      198.15      227.06     16.99 o 
 -12   1  11       81.23       84.62      8.75 o 
 -11   1  11      509.76      442.90     17.64 o 
 -10   1  11      265.45      278.40     12.33 o 
  -9   1  11        2.50        3.16      3.88 o 
  -8   1  11      213.10      209.14     10.59 o 
  -7   1  11       34.39       44.60      5.28 o 
  -6   1  11     3230.94     3431.77     68.51 o 
  -5   1  11       34.49       42.32      5.20 o 
  -4   1  11       53.01       61.49      8.81 o 
  -3   1  11     1010.77     1109.15     25.83 o 
  -2   1  11     1436.55     1642.63     35.78 o 
  -1   1  11     2651.40     2819.28     57.34 o 
   0   1  11      686.31      771.68     26.38 o 
   1   1  11      331.88      315.75     13.31 o 
   2   1  11      194.00      188.22     12.39 o 
   3   1  11      895.75      874.64     29.77 o 
   4   1  11      102.34       90.96      7.99 o 
   5   1  11      103.59       98.62      8.22 o 
   6   1  11     1167.27     1026.63     28.10 o 
   7   1  11       56.80       62.57      7.10 o 
   8   1  11      294.83      257.67     23.05 o 
   9   1  11        6.38        6.28      3.73 o 
  10   1  11      101.05       92.80     10.16 o 
  11   1  11       74.73       75.16      9.66 o 
  12   1  11      396.54      389.44     20.77 o 
  13   1  11      200.87      181.98     16.36 o 
  14   1  11        3.62       -1.53      5.64 o 
  15   1  11      230.02      234.03     16.95 o 
  16   1  11       59.80       82.07     13.54 o 
 -18   2  11       80.78       81.47     17.14 o 
 -17   2  11      229.77      220.79     19.41 o 
 -16   2  11      165.24      150.87     16.39 o 
 -15   2  11        3.57        0.73      6.92 o 
 -14   2  11      388.90      396.41     31.86 o 
 -13   2  11       41.86       37.59     12.37 o 
 -12   2  11       30.83       28.88      7.00 o 
 -11   2  11      194.97      180.94     13.09 o 
 -10   2  11      873.77      915.61     29.74 o 
  -9   2  11      195.02      186.27     12.91 o 
  -8   2  11      396.05      429.48     18.00 o 
  -7   2  11      224.46      221.00     13.64 o 
  -6   2  11       21.68       33.67      5.71 o 
  -5   2  11      634.21      662.78     20.14 o 
  -4   2  11      148.85      171.35     11.78 o 
  -3   2  11        0.08        7.61      3.17 o 
  -2   2  11      330.20      324.26     15.63 o 
  -1   2  11       26.61       32.55      6.05 o 
   0   2  11      178.88      205.71     13.09 o 
   1   2  11      115.46      115.95      9.18 o 
   2   2  11     1406.21     1394.23     55.65 o 
   3   2  11       85.44       82.96      8.12 o 
   4   2  11      231.26      223.53     12.87 o 
   5   2  11      136.32      134.89     10.35 o 
   6   2  11        0.05        3.10      4.57 o 
   7   2  11      414.36      404.53     19.37 o 
   8   2  11      341.54      303.93     15.93 o 
   9   2  11       69.13       69.19      8.26 o 
  10   2  11      691.82      628.72     21.58 o 
  11   2  11      163.71      170.50     19.20 o 
  12   2  11      132.86      127.81     11.13 o 
  13   2  11      108.47      110.41     12.05 o 
  14   2  11      228.01      228.10     20.60 o 
 -15   3  11       39.76       51.68      9.64 o 
 -14   3  11      384.91      391.73     28.73 o 
 -13   3  11       85.94       88.81     10.83 o 
 -12   3  11      181.49      170.04     13.92 o 
 -11   3  11      238.12      223.10     20.98 o 
 -10   3  11       17.18       11.82      6.38 o 
  -9   3  11       20.77       22.88      8.07 o 
  -8   3  11        9.88        6.40      8.83 o 
  -7   3  11      148.12      118.79     13.41 o 
  -6   3  11      107.22       88.83     11.75 o 
  -5   3  11        2.41        3.56      9.57 o 
  -4   3  11       10.85        6.36      5.06 o 
  -3   3  11        5.00       14.86      6.59 o 
  -2   3  11       30.67       23.31      7.74 o 
  -1   3  11       76.18       60.48      9.93 o 
   0   3  11       16.69       22.96      8.34 o 
   1   3  11      172.59      164.16     13.43 o 
   2   3  11       34.57       47.92     10.23 o 
   3   3  11      595.88      549.44     29.21 o 
   4   3  11      296.20      297.67     17.14 o 
   5   3  11        6.68        6.86      5.53 o 
   6   3  11      101.36      108.47     11.58 o 
   7   3  11       27.54       23.88      6.39 o 
   8   3  11        6.83       -0.65      5.45 o 
   9   3  11        0.66        6.09      9.28 o 
  10   3  11        8.17       12.14      7.62 o 
  -6   4  11       25.38       36.95     10.01 o 
  -5   4  11      100.00      102.67     19.51 o 
  -4   4  11        0.99        8.47      7.48 o 
  -3   4  11       38.05       45.70     10.66 o 
  -2   4  11      206.59      179.82     22.62 o 
  -1   4  11       46.82       61.05     16.44 o 
   0   4  11       29.24       14.48      7.50 o 
   1   4  11       67.30       59.94      9.87 o 
   2   4  11      123.99      141.44     13.63 o 
 -20   0  12      216.97      212.88     36.67 o 
 -19   0  12      106.24      140.31     29.62 o 
 -18   0  12      240.80      239.91     36.42 o 
 -17   0  12      674.73      638.99     53.92 o 
 -16   0  12       10.40        4.04      7.83 o 
 -15   0  12      455.08      452.37     26.99 o 
 -14   0  12       31.45       14.64      8.01 o 
 -13   0  12        4.83       -2.55      4.48 o 
 -12   0  12      616.71      598.83     31.72 o 
 -11   0  12      377.48      345.42     21.87 o 
 -10   0  12       28.00       17.45     13.17 o 
  -9   0  12      111.57      110.17     10.46 o 
  -8   0  12     1061.44     1079.01     36.31 o 
  -7   0  12      665.51      631.66     24.47 o 
  -6   0  12       24.19       16.42      6.04 o 
  -5   0  12        5.48       21.26      6.31 o 
  -4   0  12     6810.22     7708.85    207.90 o 
  -3   0  12       89.43      127.28     11.35 o 
  -2   0  12     1041.91     1217.48     52.15 o 
  -1   0  12        6.55       13.61      5.96 o 
   0   0  12      500.12      580.69     23.43 o 
   1   0  12      974.60     1019.95     34.99 o 
   2   0  12       50.26       51.59      8.06 o 
   3   0  12       36.88       42.98     15.15 o 
   4   0  12     1694.46     1593.60     62.61 o 
   5   0  12      195.07      169.64     17.65 o 
   6   0  12     2308.21     1965.13     75.04 o 
   7   0  12      862.04      715.72     35.38 o 
   8   0  12      143.91      137.06     16.35 o 
   9   0  12      105.89      108.93     15.00 o 
  10   0  12      193.06      179.72     21.71 o 
  11   0  12       16.54       17.72     10.15 o 
  12   0  12       66.71       64.87     18.73 o 
  13   0  12       29.64       21.13     10.15 o 
  14   0  12      227.13      244.76     23.86 o 
  15   0  12       72.55       65.29     14.55 o 
 -19   1  12       12.38       17.78      9.36 o 
 -18   1  12        1.39      -10.62      7.20 o 
 -17   1  12        1.01        5.03      7.08 o 
 -16   1  12       62.20       50.47      9.50 o 
 -15   1  12       58.98       62.67     10.55 o 
 -14   1  12        3.95        7.56      6.68 o 
 -13   1  12      103.57       85.15     11.18 o 
 -12   1  12       13.90       23.63      7.71 o 
 -11   1  12      281.14      256.43     15.01 o 
 -10   1  12       12.76       15.25      4.89 o 
  -9   1  12       48.96       59.94      7.19 o 
  -8   1  12      208.39      212.79     10.34 o 
  -7   1  12      918.27      949.43     23.55 o 
  -6   1  12      963.35      990.30     24.25 o 
  -5   1  12      180.97      184.18      9.60 o 
  -4   1  12      491.61      538.12     15.86 o 
  -3   1  12      168.17      178.86      9.59 o 
  -2   1  12       89.68      110.86      8.66 o 
  -1   1  12      644.95      694.43     20.84 o 
   0   1  12      227.38      228.19     12.33 o 
   1   1  12       57.15       71.01      7.32 o 
   2   1  12      589.13      535.03     17.71 o 
   3   1  12       11.06       24.35      6.91 o 
   4   1  12      229.80      211.02     13.88 o 
   5   1  12      194.72      214.12     12.51 o 
   6   1  12       40.97       37.58      6.40 o 
   7   1  12       91.94       83.75      9.48 o 
   8   1  12      178.16      175.69     13.42 o 
   9   1  12      306.67      261.90     16.52 o 
  10   1  12       19.15       12.68      5.58 o 
  11   1  12        2.00        0.23      5.14 o 
  12   1  12      251.93      239.70     16.41 o 
  13   1  12       65.62       55.12      9.02 o 
  14   1  12      371.22      371.65     24.91 o 
 -17   2  12      199.72      193.97     18.14 o 
 -16   2  12        3.55       -1.81      7.18 o 
 -15   2  12      153.27      128.15     14.66 o 
 -14   2  12        1.29       -1.71      6.63 o 
 -13   2  12        2.83       -0.46      5.54 o 
 -12   2  12      567.11      476.00     19.96 o 
 -11   2  12       37.37       37.80      9.93 o 
 -10   2  12       78.12       68.35      8.84 o 
  -9   2  12      997.93      874.94     29.09 o 
  -8   2  12       55.68       51.36      7.98 o 
  -7   2  12        4.30        7.66      5.18 o 
  -6   2  12       47.98       44.68      7.38 o 
  -5   2  12       10.76       11.37      5.51 o 
  -4   2  12       18.95       14.10      4.85 o 
  -3   2  12      436.21      479.53     24.32 o 
  -2   2  12        9.87       18.09      5.66 o 
  -1   2  12      390.17      392.28     16.04 o 
   0   2  12       85.06      128.85     16.40 o 
   1   2  12     3016.84     2956.94     74.74 o 
   2   2  12      178.36      190.90     12.06 o 
   3   2  12      118.44      133.09     11.69 o 
   4   2  12       47.57       50.81      7.30 o 
   5   2  12        3.89       11.26      5.44 o 
   6   2  12      152.16      129.37     10.67 o 
   7   2  12        0.19        0.14      4.87 o 
   8   2  12        6.00       -1.39      4.11 o 
   9   2  12       25.39       16.73      6.25 o 
  10   2  12       53.89       44.78      7.84 o 
  11   2  12        4.31       10.79      6.66 o 
  12   2  12       36.79       39.63      8.72 o 
 -13   3  12        0.97        1.52      6.77 o 
 -12   3  12      577.03      552.59     35.16 o 
 -11   3  12        2.90       11.28      8.16 o 
 -10   3  12      383.94      354.79     34.96 o 
  -9   3  12      231.49      216.38     31.36 o 
  -8   3  12       51.13       49.90     10.08 o 
  -7   3  12      174.84      157.19     15.49 o 
  -6   3  12       44.08       42.79      9.06 o 
  -5   3  12        7.87       22.63      9.11 o 
  -4   3  12      524.29      509.31     30.18 o 
  -3   3  12      248.62      255.39     18.60 o 
  -2   3  12      222.00      257.31     16.50 o 
  -1   3  12      495.43      469.32     22.94 o 
   0   3  12      213.50      241.34     18.42 o 
   1   3  12      152.70      157.72     13.59 o 
   2   3  12        0.30        4.55      6.46 o 
   3   3  12      245.55      230.76     16.35 o 
   4   3  12      527.44      472.87     19.58 o 
   5   3  12      113.97      102.60     10.15 o 
   6   3  12       27.85       23.00      6.80 o 
   7   3  12       20.42       23.93      6.64 o 
   8   3  12      420.13      408.88     20.59 o 
 -18   1  13       26.60       11.74      8.04 o 
 -17   1  13      425.39      389.46     25.84 o 
 -16   1  13      158.61      152.52     15.51 o 
 -15   1  13        0.31       -8.24      6.27 o 
 -14   1  13      302.79      269.54     19.59 o 
 -13   1  13      118.28      108.60     12.95 o 
 -12   1  13      243.40      236.26     18.12 o 
 -11   1  13      310.20      314.07     17.14 o 
 -10   1  13      460.13      419.06     21.24 o 
  -9   1  13      144.41      125.42      9.39 o 
  -8   1  13      372.18      398.12     17.77 o 
  -7   1  13      177.67      194.76     10.42 o 
  -6   1  13        7.38        4.71      3.97 o 
  -5   1  13      201.70      226.63     11.22 o 
  -4   1  13      127.91      153.58     10.15 o 
  -3   1  13        0.03       -4.32      3.78 o 
  -2   1  13       55.91       51.35      6.76 o 
  -1   1  13      316.02      349.97     15.28 o 
   0   1  13       10.45       17.60      5.44 o 
   1   1  13      146.88      167.37     10.98 o 
   2   1  13      507.51      538.65     21.38 o 
   3   1  13      283.61      247.47     13.58 o 
   4   1  13      299.03      296.32     14.99 o 
   5   1  13      308.68      294.85     17.91 o 
   6   1  13       26.18       17.00      6.28 o 
   7   1  13      231.34      221.46     15.23 o 
   8   1  13      680.65      574.55     24.92 o 
   9   1  13       10.22        3.49      5.69 o 
  10   1  13      466.77      448.61     21.40 o 
  11   1  13       16.01        5.55      4.06 o 
  12   1  13       62.37       54.39      9.31 o 
  13   1  13        7.48        5.48      6.85 o 
 -16   2  13      110.23      112.24     14.52 o 
 -15   2  13      118.31      111.49     14.70 o 
 -14   2  13       53.00       41.26     12.14 o 
 -13   2  13      100.13       81.61     11.88 o 
 -12   2  13      137.14      133.77     12.10 o 
 -11   2  13       10.41        2.53      5.80 o 
 -10   2  13        1.79       -4.87      5.01 o 
  -9   2  13      205.84      183.72     14.58 o 
  -8   2  13      322.84      317.41     20.96 o 
  -7   2  13        5.69        9.81      7.67 o 
  -6   2  13      439.95      398.99     26.72 o 
  -5   2  13       28.90       33.97     10.12 o 
  -4   2  13      265.69      269.73     16.28 o 
  -3   2  13      180.19      167.14     12.77 o 
  -2   2  13      203.79      224.04     13.05 o 
  -1   2  13      145.62      161.15     11.06 o 
   0   2  13      192.02      199.62     12.55 o 
   1   2  13        7.49       17.09      5.64 o 
   2   2  13       50.38       53.40      8.30 o 
   3   2  13      391.24      385.32     17.81 o 
   4   2  13       98.06       99.55     10.92 o 
   5   2  13        0.99        7.53      5.24 o 
   6   2  13      184.75      183.25     13.01 o 
   7   2  13        3.53        7.43      5.50 o 
   8   2  13      118.40      141.89     11.71 o 
   9   2  13       19.42        9.33     10.45 o 
  10   2  13      504.21      503.74     31.62 o 
  11   2  13      110.13      124.87     12.85 o 
 -12   3  13      221.67      205.58     18.53 o 
 -11   3  13       18.31       11.79      8.22 o 
 -10   3  13       61.74       68.57     11.92 o 
  -9   3  13        9.09       10.30      8.04 o 
  -8   3  13        0.38        3.42      6.50 o 
  -7   3  13       29.24       28.44      8.66 o 
  -6   3  13        2.39       -1.79      6.30 o 
  -5   3  13       11.77        2.52      6.62 o 
  -4   3  13       56.49       49.05     10.07 o 
  -3   3  13        5.58       23.00      7.15 o 
  -2   3  13      192.85      150.51     15.22 o 
  -1   3  13       20.29       17.81      8.57 o 
   0   3  13       33.60       39.63      9.68 o 
   1   3  13       12.85       12.49      7.79 o 
   2   3  13       45.58       38.83     11.72 o 
   3   3  13      217.75      167.59     14.40 o 
   4   3  13        0.62       -4.45      5.82 o 
   5   3  13      196.10      188.36     13.88 o 
   6   3  13       92.86      104.01     10.76 o 
 -18   0  14       87.79       78.79     23.60 o 
 -17   0  14      161.18       87.22     24.43 o 
 -16   0  14      753.51      716.93     58.57 o 
 -15   0  14      244.39       74.64     19.46 o 
 -14   0  14        3.52        1.92      7.54 o 
 -13   0  14      672.05      673.99     35.26 o 
 -12   0  14      275.52      229.49     20.95 o 
 -11   0  14       26.33       25.05      9.66 o 
 -10   0  14      572.71      490.36     28.26 o 
  -9   0  14      220.07      211.70     19.82 o 
  -8   0  14      107.98      129.98     12.45 o 
  -7   0  14      267.99      311.72     37.40 o 
  -6   0  14        0.50        2.38      8.42 o 
  -5   0  14     1094.50     1190.53     40.90 o 
  -4   0  14      652.59      745.25     40.31 o 
  -3   0  14       33.64       47.93      8.66 o 
  -2   0  14       22.52       40.74      7.96 o 
  -1   0  14      509.17      575.56     30.67 o 
   0   0  14      486.84      521.70     33.27 o 
   1   0  14        3.27       15.66      8.64 o 
   2   0  14      457.81      456.64     28.85 o 
   3   0  14      110.85      119.21     16.24 o 
   4   0  14        1.15        1.07      8.13 o 
   5   0  14        5.17       10.90      8.45 o 
   6   0  14      183.81      146.84     18.20 o 
   7   0  14       96.11      111.99     16.74 o 
   8   0  14      756.99      620.68     34.75 o 
   9   0  14      406.60      369.02     29.82 o 
  10   0  14       76.77       73.80     14.55 o 
  11   0  14       54.60       46.12     13.14 o 
  12   0  14      259.65      262.38     25.50 o 
 -17   1  14      108.47       86.80     12.94 o 
 -16   1  14       12.25        7.28      8.07 o 
 -15   1  14      104.44       88.18     12.50 o 
 -14   1  14      251.09      207.96     18.30 o 
 -13   1  14       50.81       53.37     10.40 o 
 -12   1  14       24.70       19.62      7.80 o 
 -11   1  14       48.94       25.87     11.28 o 
 -10   1  14       27.69       13.36      6.30 o 
  -9   1  14        7.80        5.00      5.97 o 
  -8   1  14        0.34        2.94      4.55 o 
  -7   1  14        4.24        1.00      4.10 o 
  -6   1  14       10.64        8.33      5.75 o 
  -5   1  14       32.46       28.59      6.06 o 
  -4   1  14        7.71       20.82      9.33 o 
  -3   1  14      534.40      639.84     20.68 o 
  -2   1  14      614.68      669.83     21.30 o 
  -1   1  14        2.46        2.67      5.22 o 
   0   1  14       39.35       36.17      6.45 o 
   1   1  14       30.24       35.07      6.43 o 
   2   1  14      118.47      122.22     10.07 o 
   3   1  14        4.54        5.65      5.90 o 
   4   1  14      314.53      296.44     18.01 o 
   5   1  14       17.85       23.63      6.91 o 
   6   1  14      188.77      177.85     16.27 o 
   7   1  14        8.07        8.65      7.60 o 
   8   1  14       20.99       37.86      8.17 o 
   9   1  14        2.46       -2.86      5.34 o 
  10   1  14       84.17       80.58     10.74 o 
  11   1  14       20.40       13.33      6.74 o 
 -15   2  14        0.02       -0.67      7.42 o 
 -14   2  14        2.62       -7.94      6.92 o 
 -13   2  14       74.75       78.19     12.14 o 
 -12   2  14        0.19        3.62      6.04 o 
 -11   2  14      244.08      240.83     15.89 o 
 -10   2  14      443.62      384.83     23.41 o 
  -9   2  14       45.60       32.66      9.18 o 
  -8   2  14      148.40      143.70     15.59 o 
  -7   2  14      166.18      137.03     17.41 o 
  -6   2  14       85.09       79.01     11.31 o 
  -5   2  14        0.12        3.15      5.86 o 
  -4   2  14       50.57       25.68      7.16 o 
  -3   2  14       15.63       16.02      6.38 o 
  -2   2  14       12.70       18.93      5.90 o 
  -1   2  14        0.15        2.92      4.87 o 
   0   2  14      223.09      212.98     13.33 o 
   1   2  14       11.89       23.53      6.25 o 
   2   2  14        3.84        8.87      5.60 o 
   3   2  14      149.85      143.99     12.72 o 
   4   2  14        0.48        1.09      5.54 o 
   5   2  14      170.95      195.71     15.36 o 
   6   2  14       45.43       32.60      7.22 o 
   7   2  14        8.38        4.50      6.21 o 
   8   2  14       70.85       78.03     10.87 o 
   9   2  14       23.46        9.64      7.04 o 
  -9   3  14      331.17      314.21     23.02 o 
  -8   3  14      490.32      450.78     33.72 o 
  -7   3  14       86.39       83.56     12.39 o 
  -6   3  14       73.13       70.24     11.53 o 
  -5   3  14      203.52      215.53     36.86 o 
  -4   3  14        7.34       14.46      7.98 o 
  -3   3  14       14.24       28.56      8.88 o 
  -2   3  14      116.64      117.72     14.50 o 
  -1   3  14       88.36       72.82     14.16 o 
   0   3  14       68.23       68.78     10.01 o 
   1   3  14      172.36      150.32     14.64 o 
   2   3  14       96.05       94.75     13.27 o 
   3   3  14      347.23      332.69     23.48 o 
 -15   1  15      484.47      482.44     26.83 o 
 -14   1  15      123.32      118.46     14.32 o 
 -13   1  15      131.60      130.05     17.77 o 
 -12   1  15      124.23       97.80     18.70 o 
 -11   1  15      267.45      270.17     20.13 o 
 -10   1  15      352.80      375.18     20.03 o 
  -9   1  15      496.30      515.57     21.26 o 
  -8   1  15       29.38       31.43      7.13 o 
  -7   1  15       23.44       24.05      6.88 o 
  -6   1  15      597.64      629.81     23.69 o 
  -5   1  15       46.53       55.71      7.71 o 
  -4   1  15      145.70      168.52     11.71 o 
  -3   1  15      487.04      525.69     18.95 o 
  -2   1  15      170.71      185.04     12.36 o 
  -1   1  15      105.71      124.35     10.45 o 
   0   1  15      385.17      394.30     17.37 o 
   1   1  15      133.04      141.32     11.16 o 
   2   1  15      220.00      218.45     20.25 o 
   3   1  15      256.55      250.43     17.02 o 
   4   1  15       20.53       23.90      9.44 o 
   5   1  15       11.88       23.55      7.30 o 
   6   1  15      296.38      300.11     22.73 o 
   7   1  15       50.99       37.11     14.49 o 
   8   1  15       54.34       51.89     10.38 o 
   9   1  15       76.70       85.26     10.95 o 
 -13   2  15      132.49      146.99     20.34 o 
 -12   2  15        9.42        6.20      9.27 o 
 -11   2  15       87.92       87.16     12.57 o 
 -10   2  15      120.47      113.53     13.81 o 
  -9   2  15        8.41       -8.60      5.73 o 
  -8   2  15      212.07      178.71     25.95 o 
  -7   2  15      604.50      624.48     28.72 o 
  -6   2  15        3.76       10.30      7.45 o 
  -5   2  15      186.87      209.54     18.17 o 
  -4   2  15      112.43      124.62     12.16 o 
  -3   2  15        1.23       20.90      7.11 o 
  -2   2  15      552.38      547.86     22.58 o 
  -1   2  15      212.92      262.85     15.29 o 
   0   2  15        9.73       15.03      6.11 o 
   1   2  15       11.92       21.88      6.52 o 
   2   2  15      170.92      151.09     14.94 o 
   3   2  15        0.41       -2.99      5.07 o 
   4   2  15      299.97      281.18     16.38 o 
   5   2  15      260.18      259.17     20.46 o 
   6   2  15        5.98        1.62      5.82 o 
   7   2  15       62.58       49.10      9.56 o 
 -14   0  16       11.57        5.35     14.44 o 
 -13   0  16      268.96      267.37     24.40 o 
 -12   0  16      317.50      343.29     27.65 o 
 -11   0  16     1024.31     1121.43     51.47 o 
 -10   0  16       24.03       17.69     10.01 o 
  -9   0  16      271.77      288.80     25.07 o 
  -8   0  16     1246.73     1212.81     53.89 o 
  -7   0  16      143.25      153.84     14.73 o 
  -6   0  16      346.71      407.50     22.84 o 
  -5   0  16      223.51      254.49     23.21 o 
  -4   0  16       75.24       96.66     15.46 o 
  -3   0  16       46.27       47.40     19.94 o 
  -2   0  16      196.44      218.02     22.16 o 
  -1   0  16      656.17      788.21     39.84 o 
   0   0  16      421.20      480.90     31.34 o 
   1   0  16      720.42      716.00     38.05 o 
   2   0  16       25.08       48.46     12.92 o 
   3   0  16       64.97       38.26     11.69 o 
   4   0  16      526.77      457.61     31.05 o 
   5   0  16       90.04       83.90     15.33 o 
   6   0  16       31.56       29.74     11.59 o 
   7   0  16      714.05      709.36     39.64 o 
   8   0  16      108.50       84.12     16.65 o 
 -13   1  16       61.79       50.87     10.79 o 
 -12   1  16        0.94        3.96      7.44 o 
 -11   1  16       49.42       42.93     10.05 o 
 -10   1  16       59.16       42.91     15.69 o 
  -9   1  16      174.26      200.73     17.18 o 
  -8   1  16        5.38        7.97      7.10 o 
  -7   1  16      172.61      189.00     14.18 o 
  -6   1  16      327.38      327.75     18.66 o 
  -5   1  16      314.75      355.84     17.87 o 
  -4   1  16      241.56      251.87     14.55 o 
  -3   1  16       73.97       82.02     13.78 o 
  -2   1  16      150.75      139.81     11.23 o 
  -1   1  16       18.55       19.88      7.48 o 
   0   1  16        2.35        4.40      9.76 o 
   1   1  16       13.01        7.48      6.45 o 
   2   1  16       11.97        9.12      6.87 o 
   3   1  16      215.06      250.41     17.44 o 
   4   1  16       13.53       14.53      7.47 o 
   5   1  16      243.21      248.05     17.58 o 
   6   1  16        5.29        2.23      6.55 o 
   7   1  16        0.00       -1.87      6.34 o 
 -10   2  16        0.49        7.05      7.61 o 
  -9   2  16        2.32       -0.45      8.77 o 
  -8   2  16        6.09        3.37      7.59 o 
  -7   2  16        0.01        0.84      7.56 o 
  -6   2  16       54.86       60.25     11.49 o 
  -5   2  16       66.85       66.35     12.10 o 
  -4   2  16        2.36       17.57      8.30 o 
  -3   2  16      166.12      170.51     21.15 o 
  -2   2  16      148.91      142.95     13.43 o 
  -1   2  16        9.87       21.66      7.45 o 
   0   2  16        2.12        2.21      6.48 o 
   1   2  16       24.66       10.67      6.28 o 
   2   2  16      281.00      291.49     16.99 o 
   3   2  16        0.57        6.91      6.85 o 
 -11   1  17       55.34       51.04     13.67 o 
 -10   1  17      376.56      361.71     30.20 o 
  -9   1  17      139.26      128.50     23.55 o 
  -8   1  17      394.22      368.45     24.15 o 
  -7   1  17      424.51      457.49     27.49 o 
  -6   1  17       85.93       92.02     10.98 o 
  -5   1  17      137.13      164.66     12.67 o 
  -4   1  17       33.15       36.78      7.42 o 
  -3   1  17      122.18      151.16     13.81 o 
  -2   1  17      175.54      174.54     14.68 o 
  -1   1  17       32.40       30.57      8.45 o 
   0   1  17        7.56       21.54      8.10 o 
   1   1  17        1.46       10.57      7.30 o 
   2   1  17      530.58      537.84     24.35 o 
   3   1  17       15.88       25.77      8.61 o 
   4   1  17       13.61       23.98      8.25 o 
  -8   0  18        0.16        7.13     13.52 o 
  -7   0  18      338.56      342.19     40.66 o 
  -6   0  18       71.88       91.46     16.31 o 
  -5   0  18        1.73        3.13      9.14 o 
  -4   0  18     1252.42     1239.83     56.24 o 
  -3   0  18      119.88      178.15     25.39 o 
  -2   0  18      221.33      280.07     36.47 o 
  -1   0  18       54.90      116.79     18.60 o 
   0   0  18      202.15      201.59     23.22 o 
   1   0  18       10.55        4.86     20.32 o 
  -5   1  18        2.66       -5.04      8.82 o 
  -4   1  18       77.22       79.11     11.38 o 
  -3   1  18        5.61        0.92      7.28 o 
  -2   1  18      123.87      137.15     13.89 o 
                                                 
